# Supplementary material for: IL-10 Dysregulation in Acute Mountain Sickness Revealed by Transcriptome Analysis
Source: Front Immunol. 2017 May 30;8:628. doi: 10.3389/fimmu.2017.00628 (PMC5447681; doi:10.3389/fimmu.2017.00628)
Supplement: Supplementary file 1 [file Data_Sheet_1.xlsx]

## Sheet: Sheet1
Supplementary table 1. The basic information about RNA-seq dataset.
Sample ID	Status	RIN	Raw Reads Number	Clean Reads Number	Clean Reads Q20(%)	Clean Reads Q30(%)	Total Mapping Ratio
Acute mountain sickness
Sample 1	pre-exposure	9	59630674	49698306	97.19	89.21	0.947
Sample 1	post-exposure	8.2	57038470	49877708	97.67	90.45	0.9494
Sample 2	pre-exposure	7.6	54446210	48828896	98.13	91.73	0.9073
Sample 2	post-exposure	8.5	57035312	49398516	97.33	89.13	0.9483
Sample 3	pre-exposure	7.7	57036108	49315268	97.62	90.23	0.9415
Sample 3	post-exposure	7.3	57036126	50418430	97.68	90.35	0.9481
Sample 4	pre-exposure	7.3	54446726	48538532	98.12	91.68	0.8923
Sample 4	post-exposure	8.4	54447000	48954308	98.09	91.42	0.9148
Sample 5	pre-exposure	9	54446624	49001216	98.16	91.92	0.9046
Sample 5	post-exposure	7.8	54564410	48675312	97.65	90.72	0.9544
non-Acute mountain sickness
Sample 1	pre-exposure	7.7	57038876	49671938	97.87	90.97	0.8812
Sample 1	post-exposure	7.9	57035526	49266524	97.49	89.64	0.9452
Sample 2	pre-exposure	9.1	54447040	48265102	98.2	92.05	0.8885
Sample 2	post-exposure	8.2	57035634	49200114	97.47	89.57	0.9532
Sample 3	pre-exposure	8.6	57035112	48386908	97.5	90.39	0.9335
Sample 3	post-exposure	7.5	57038322	49919470	97.72	90.52	0.9475
Sample 4	pre-exposure	7.5	57035020	48726052	97.63	90.78	0.9403
Sample 4	post-exposure	8.1	54445766	48269474	97.79	90.7	0.9487
Sample 5	pre-exposure	7.7	79181664	78076476	98.3	95.2	0.8483
Sample 5	post-exposure	7.5	90061401	89158873	98.5	95.4	0.8061
