# Supplementary material for: IL-10 Dysregulation in Acute Mountain Sickness Revealed by Transcriptome Analysis
Source: Front Immunol. 2017 May 30;8:628. doi: 10.3389/fimmu.2017.00628 (PMC5447681; doi:10.3389/fimmu.2017.00628)
Supplement: Supplementary file 2 [file Data_Sheet_2.xlsx]

## Sheet: Sheet1
Supplementary table 2. The detailed clinical parameters of all individuals in transcriptomic analyses set and validation set
Transcriptomic analyses set
Non-AMS Group	Pre-exposure to high altitude						Post-exposure to high altitude					Days of exposure to high altitude
	Age(yr)	SBP(mmHg)	DBP(mmHg)	HR(b/min)	SpO2(%)	Hemoglobin(g/L)	SBP(mmHg)	DBP(mmHg)	HR(b/min)	SpO2(%)	Hemoglobin(g/L)	Day 1 (LLS)	Day 2 (LLS)	Day 3 (LLS)	Day 4 (LLS)	Day 5 (LLS)
Individual1	22	111	63	53	96	133	120.4	67	77.8	80.2	149	0	0	0	0	0
Individual2	23	110	58	80	96	120.5	129.6	71.8	90.6	81.2	163.5	2	2	2	2	0
Individual3	20	100	55	66	97	148	104.4	67.4	85.2	81.6	145	2	0	0	0	0
Individual4	23	140	51	65	98	144	133.8	84.4	92.8	81	173.5	2	2	1	0	3
Individual5	22	118	65	59	98	159	132.2	79.2	96.4	78.6	161	0	0	1	3	3
AMS Group
Individual1	20	138	63	75	97	131	142.8	84.4	123.4	64.2	155	6	13	10	6	5
Individual2	21	108	54	98	92	140.5	129.2	78.8	94.6	81.4	159.5	4	7	7	6	2
Individual3	22	123	66	69	96	140.5	120.2	71	82.8	82.8	171	5	9	10	8	4
Individual4	20	108	64	61	97	144	106	76.6	101	76.4	157	5	8	7	6	6
Individual5	23	103	55	78	97	143	125	65	101.4	77.8	159.5	6	9	6	5	3
Validation set
Non-AMS Group	Pre-exposure to high altitude						Post-exposure to high altitude					Days of exposure to high altitude
	Age(yr)	SBP(mmHg)	DBP(mmHg)	HR(b/min)	SpO2(%)	Hemoglobin(g/L)	SBP(mmHg)	DBP(mmHg)	HR(b/min)	SpO2(%)	Hemoglobin(g/L)	Day 1 (LLS)	Day 2 (LLS)	Day 3 (LLS)	Day 4 (LLS)	Day 5 (LLS)
Individual1	23	102	58	69	98	148	116.167	64	84	89.3333	172	2	2	2	2	2
Individual2	23.063	117	65	62	98	163	135.833	81.1667	74.1667	90.1667	173	1	1	2	2	1
Individual3	24.1671	117	65	62	98	158	124.333	75.1667	77.3333	91.6667	170	1	2	2	2	2
Individual4	22	111	63	64	97	145	122.667	75.6667	89.1667	87.5	170	1	2	2	2	2
Individual5	26	105	70	75	97	160	125.167	80.6667	100.833	88.6667	173	1	1	1	0	0
Individual6	22	104	63	72	98	139	120.167	79.6667	82.1667	89.6667	156	0	0	2	0	1
Individual7	23	120	60	73	98	165	130.5	80.6667	99.5	89	174	1	1	0	0	0
Individual8	26	119	75	65	99	150	130.833	76.6667	89.5	89	175	2	1	0	0	0
Individual9	32	128	74	78	98	150	130	83.1667	80	86.3333	153	2	1	2	1	0
Individual10	27	110	66	71	96	156	129.5	76.6667	91.3333	87.5	166	1	2	2	2	3
AMS Group
Individual1	24	120	70	65	98	150	129	68.1667	97.6667	90.5	171	6	8	4	5	3
Individual2	23	121	82	70	98	148	131.667	84.3333	91.5	91.1667	164	2	5	3	0	3
Individual3	23	115	71	71	98	159	133	86.8333	93.5	87.8333	173	0	6	6	5	3
Individual4	22.1753	122	65	59	98	142	139.667	72.1667	82	89.1667	166	1	3	5	1	1
Individual5	24	100	70	65	97	147	116.5	68.6667	98.5	85.8333	170	4	6	5	3	2
Individual6	20.6767	112	74	61	98	152	134.5	81	78.1667	90.8333	182	5	5	4	5	2
Individual7	23	115	57	61	98	135	129	69.1667	79.6667	91	149	1	4	4	5	4
Individual8	26.0603	103	64	59	97	147	114.833	72.3333	72	88.8333	161	2	3	5	5	5
Individual9	23	112	67	51	98	145	139.833	79.6667	72	86.8333	145	1	5	3	2	5
Individual10	26	109	78	59	99	146	119.167	73.6667	80.3333	91	150	4	8	5	7	4
Individual11	25	107	71	52	98	155	122.167	84	86.6667	88.1667	166	1	6	5	4	2
Individual12	25	93	62	92	98	159	120.5	75	96.8333	89.6667	163	4	5	3	3	4
*The SBP, DBP, HR and SpO2 of post-exposure to high altitude were the mean values during the 5 days post-exposure to high altitude.
Values are mean (SD). SpO2, blood oxygen saturation; HR, heart rate; SBP, systolic blood pressure; DBP, diastolic blood pressure.
