# Supplementary material for: IL-10 Dysregulation in Acute Mountain Sickness Revealed by Transcriptome Analysis
Source: Front Immunol. 2017 May 30;8:628. doi: 10.3389/fimmu.2017.00628 (PMC5447681; doi:10.3389/fimmu.2017.00628)
Supplement: Supplementary file 3 [file Data_Sheet_3.xlsx]

## Sheet: diff
Supplementary table 3. Differentially expressed transcripts of non-AMS group (up regulated).
Accession	Gene.symbol	Description	Chromosome	AG value*	AD value*
NM_001098199	GPR1	G protein-coupled receptor 1	chr2	-1.33797	1.85308
NM_005279	GPR1	G protein-coupled receptor 1	chr2	-1.33797	1.85308
NM_016496	MARCH2	membrane-associated ring finger (C3HC4) 2	chr19	1.87723	0.658279
NM_001005415	MARCH2	membrane-associated ring finger (C3HC4) 2	chr19	1.84792	0.664738
NM_001005416	MARCH2	membrane-associated ring finger (C3HC4) 2	chr19	1.72866	0.677407
NM_001002265	MARCH8	membrane-associated ring finger (C3HC4) 8	chr10	1.30823	1.56008
NM_145021	MARCH8	membrane-associated ring finger (C3HC4) 8	chr10	1.30489	1.5666
NM_001002266	MARCH8	membrane-associated ring finger (C3HC4) 8	chr10	1.23165	1.56702
NR_003087	ABCC13	ATP-binding cassette, sub-family C (CFTR/MRP), member 13	chr21	-1.60263	1.43052
NM_001142807	ACOXL	acyl-Coenzyme A oxidase-like	chr2	-3.6676	3.38925
NM_004300	ACP1	acid phosphatase 1, soluble	chr2	0.403352	0.923277
NM_007099	ACP1	acid phosphatase 1, soluble	chr2	0.379985	0.920791
NR_024080	ACP1	acid phosphatase 1, soluble	chr2	0.405484	0.925878
NM_002390	ADAM11	ADAM metallopeptidase domain 11	chr17	-4.55825	1.02646
NM_001130703	ADAM29	ADAM metallopeptidase domain 29	chr4	-3.66594	2.60743
NM_001130704	ADAM29	ADAM metallopeptidase domain 29	chr4	-3.66594	2.60743
NM_001130705	ADAM29	ADAM metallopeptidase domain 29	chr4	-3.66594	2.60743
NM_014269	ADAM29	ADAM metallopeptidase domain 29	chr4	-3.66594	2.60743
NM_014272	ADAMTS7	similar to hCG1991431; similar to COMPase; ADAM metallopeptidase with thrombospondin type 1 motif, 7	chr15	-2.62006	3.03901
NM_015999	ADIPOR1	adiponectin receptor 1	chr1	3.92942	1.14961
NM_001127687	ADIPOR1	adiponectin receptor 1	chr1	3.91025	1.14155
NM_016633	AHSP	erythroid associated factor	chr16	1.39181	1.84012
NM_018836	AJAP1	adherens junctions associated protein 1	chr1	-3.92631	2.29035
NM_001353	AKR1C1	aldo-keto reductase family 1, member C1 (dihydrodiol dehydrogenase 1; 20-alpha (3-alpha)-hydroxysteroid dehydrogenase)	chr10	-2.79307	2.31923
NM_001354	AKR1C2	aldo-keto reductase family 1, member C2 (dihydrodiol dehydrogenase 2; bile acid binding protein; 3-alpha hydroxysteroid dehydrogenase, type III)	chr10	-2.54908	1.69913
NM_205845	AKR1C2	aldo-keto reductase family 1, member C2 (dihydrodiol dehydrogenase 2; bile acid binding protein; 3-alpha hydroxysteroid dehydrogenase, type III)	chr10	-2.54908	1.69913
NM_000032	ALAS2	aminolevulinate, delta-, synthase 2	chrX	4.48704	2.08574
NM_001037968	ALAS2	aminolevulinate, delta-, synthase 2	chrX	4.48455	2.0878
NM_001037967	ALAS2	aminolevulinate, delta-, synthase 2	chrX	4.48379	2.08776
NM_133463	AMZ1	archaelysin family metallopeptidase 1	chr7	-3.13316	3.3262
NM_004673	ANGPTL1	angiopoietin-like 1	chr1	-2.90472	1.92875
NM_020478	ANK1	ankyrin 1, erythrocytic	chr8	-0.0501489	1.65952
NM_001142445	ANK1	ankyrin 1, erythrocytic	chr8	-0.0504706	1.65888
NM_020480	ANK1	ankyrin 1, erythrocytic	chr8	-0.0788555	1.66225
NM_152326	ANKRD9	ankyrin repeat domain 9	chr14	-1.3426	1.2184
NM_001025205	AP2M1	adaptor-related protein complex 2, mu 1 subunit	chr3	2.57644	0.603021
NM_004068	AP2M1	adaptor-related protein complex 2, mu 1 subunit	chr3	2.57644	0.603021
NM_153360	APCDD1L	adenomatosis polyposis coli down-regulated 1-like	chr20	-4.21662	1.50682
NM_001024807	APLP1	amyloid beta (A4) precursor-like protein 1	chr19	-4.70318	0.736599
NM_005166	APLP1	amyloid beta (A4) precursor-like protein 1	chr19	-4.70318	0.736599
NM_198098	AQP1	aquaporin 1 (Colton blood group)	chr7	-1.36021	1.73358
NM_001185061	AQP1	aquaporin 1 (Colton blood group)	chr7	-1.47248	1.70325
NM_001185060	AQP1	aquaporin 1 (Colton blood group)	chr7	-1.47335	1.70151
NM_001185062	AQP1	aquaporin 1 (Colton blood group)	chr7	-1.47391	1.70406
NM_001198665	ARHGEF12	Rho guanine nucleotide exchange factor (GEF) 12	chr11	0.272978	1.13891
NM_015313	ARHGEF12	Rho guanine nucleotide exchange factor (GEF) 12	chr11	0.272978	1.13891
NM_001079516	ASAH2B	N-acylsphingosine amidohydrolase (non-lysosomal ceramidase) 2B	chr10	-3.77426	1.90119
NM_032204	ASCC2	activating signal cointegrator 1 complex subunit 2	chr22	3.16641	1.21862
NM_001242906	ASCC2	activating signal cointegrator 1 complex subunit 2	chr22	3.13253	1.22269
NM_001694	ATP6V0C	ATPase, H+ transporting, lysosomal 16kDa, V0 subunit c	chr16	3.40124	0.69011
NM_001198569	ATP6V0C	ATPase, H+ transporting, lysosomal 16kDa, V0 subunit c	chr16	3.38828	0.70323
NM_001145474	ATPAF1-AS1	chromosome 1 open reading frame 223	chr1	-2.70345	3.02445
NM_001033549	BABAM1	chromosome 19 open reading frame 62	chr19	1.28847	0.715157
NM_014173	BABAM1	chromosome 19 open reading frame 62	chr19	1.28809	0.71519
NM_001172415	BAG1	BCL2-associated athanogene	chr9	2.30329	0.843643
NM_004323	BAG1	BCL2-associated athanogene	chr9	2.30329	0.843643
NM_001199697	BAG6	BCL2-associated athanogene 6	chr6	2.73999	0.878726
NM_005581	BCAM	basal cell adhesion molecule (Lutheran blood group)	chr19	-0.987739	2.56087
NM_001013257	BCAM	basal cell adhesion molecule (Lutheran blood group)	chr19	-1.04827	2.64507
NM_138578	BCL2L1	BCL2-like 1	chr20	3.80125	1.6855
NM_001191	BCL2L1	BCL2-like 1	chr20	3.78254	1.6884
NM_138722	BCL2L14	BCL2-like 14 (apoptosis facilitator)	chr12	-4.37882	1.96117
NM_138723	BCL2L14	BCL2-like 14 (apoptosis facilitator)	chr12	-4.49718	2.3416
NM_017682	BEST2	bestrophin 2	chr19	-1.82577	2.02687
NM_000713	BLVRB	biliverdin reductase B (flavin reductase (NADPH))	chr19	2.51148	1.12349
NM_198892	BMP2K	BMP2 inducible kinase	chr4	-0.0600337	1.04749
NM_017593	BMP2K	BMP2 inducible kinase	chr4	-0.140806	1.10018
NM_004331	BNIP3L	BCL2/adenovirus E1B 19kDa interacting protein 3-like	chr8	2.42304	1.1316
NR_033346	BOK-AS1	BOK antisense RNA 1	chr2	-2.62319	1.4294
NM_199186	BPGM	2,3-bisphosphoglycerate mutase	chr7	0.998663	2.33123
NM_001724	BPGM	2,3-bisphosphoglycerate mutase	chr7	0.994741	2.33216
NM_001728	BSG	basigin (Ok blood group)	chr19	3.69649	1.1479
NM_198589	BSG	basigin (Ok blood group)	chr19	3.69534	1.14952
NM_198591	BSG	basigin (Ok blood group)	chr19	3.52198	1.10201
NM_001037637	BTF3	basic transcription factor 3; basic transcription factor 3, like 1 pseudogene	chr5	2.60652	0.610197
NM_001207	BTF3	basic transcription factor 3; basic transcription factor 3, like 1 pseudogene	chr5	2.60065	0.612608
NM_001145024	C11orf34	chromosome 11 open reading frame 34	chr11	-3.49312	2.58633
NM_001001872	C14orf37	chromosome 14 open reading frame 37	chr14	-4.27205	2.98464
NM_025057	C14orf45	chromosome 14 open reading frame 45	chr14	-0.794782	1.25561
NM_001163560	C16orf73	chromosome 16 open reading frame 73	chr16	-3.99095	2.32816
NM_152764	C16orf73	chromosome 16 open reading frame 73	chr16	-3.99095	2.32816
NR_028439	C17orf109	small integral membrane protein 5	chr17	-0.814618	1.25796
NM_001136503	C19orf77	similar to HSPC323	chr19	-0.553741	0.95889
NM_023938	C1orf116	chromosome 1 open reading frame 116	chr1	-2.56539	1.40117
NM_001083924	C1orf116	chromosome 1 open reading frame 116	chr1	-2.57819	1.39448
NM_178540	C1QTNF9	C1q and tumor necrosis factor related protein 9	chr13	-1.75405	1.5651
NM_001145350	C20orf173	chromosome 20 open reading frame 173	chr20	-3.57771	2.21451
NM_031444	C22orf13	chromosome 22 open reading frame 13	chr22	1.57319	0.538224
NM_007354	C3orf27	chromosome 3 open reading frame 27	chr3	-2.15408	3.16826
NM_001171747	C3orf52	chromosome 3 open reading frame 52	chr3	-3.41564	2.06851
NM_032385	C5orf4	chromosome 5 open reading frame 4	chr5	1.2255	1.30229
NM_001102609	C5orf58	hypothetical protein LOC133874	chr5	-4.72478	0.725365
NM_001193311	C7orf10	chromosome 7 open reading frame 10	chr7	-4.13584	2.01379
NM_001193313	C7orf10	chromosome 7 open reading frame 10	chr7	-4.13584	2.01379
NM_024728	C7orf10	chromosome 7 open reading frame 10	chr7	-4.13584	2.01379
NM_001193312	C7orf10	chromosome 7 open reading frame 10	chr7	-4.14757	1.99033
NM_001130929	C7orf73	PL-5283 protein	chr7	1.24697	0.763818
NM_001136161	C8orf45	chromosome 8 open reading frame 45	chr8	-3.75152	3.33255
NM_001136160	C8orf45	chromosome 8 open reading frame 45	chr8	-3.76301	2.963
NM_016520	C9orf78	chromosome 9 open reading frame 78	chr9	2.64858	1.09103
NM_001170693	CAGE1	cancer antigen 1	chr6	-2.31247	1.76192
NM_001170692	CAGE1	cancer antigen 1	chr6	-2.65628	2.44954
NM_205864	CAGE1	cancer antigen 1	chr6	-2.65628	2.44954
NM_033259	CAMK2N2	calcium/calmodulin-dependent protein kinase II inhibitor 2	chr3	-3.91325	3.06905
NM_001158261	CCDC42	coiled-coil domain containing 42	chr17	-3.45037	2.32662
NM_006274	CCL19	chemokine (C-C motif) ligand 19	chr9	-2.62637	2.5167
NM_005064	CCL23	chemokine (C-C motif) ligand 23	chr17	-2.66988	1.73632
NM_145898	CCL23	chemokine (C-C motif) ligand 23	chr17	-2.66988	1.73632
NM_001764	CD1B	CD1b molecule	chr1	-4.53042	0.735457
NM_001115152	CD300LD	CD300 molecule-like family member d	chr17	-4.40853	2.23888
NM_004359	CDC34	cell division cycle 34 homolog (S. cerevisiae)	chr19	2.04823	1.06636
NM_003607	CDC42BPA	CDC42 binding protein kinase alpha (DMPK-like)	chr1	-2.35301	1.28598
NM_014826	CDC42BPA	CDC42 binding protein kinase alpha (DMPK-like)	chr1	-2.55656	1.46097
NM_004932	CDH6	cadherin 6, type 2, K-cadherin (fetal kidney)	chr5	-1.45552	1.8471
NM_001166239	CGREF1	cell growth regulator with EF-hand domain 1	chr2	-3.76314	2.96326
NM_006569	CGREF1	cell growth regulator with EF-hand domain 1	chr2	-3.76314	2.96326
NM_020244	CHPT1	choline phosphotransferase 1	chr12	-0.0362409	0.789053
NM_173535	CLEC4F	C-type lectin domain family 4, member F	chr2	-3.16151	2.79289
NM_001130103	COL13A1	collagen, type XIII, alpha 1	chr10	-4.53504	1.12463
NM_080800	COL13A1	collagen, type XIII, alpha 1	chr10	-4.53504	1.12463
NM_080801	COL13A1	collagen, type XIII, alpha 1	chr10	-4.53504	1.12463
NM_080802	COL13A1	collagen, type XIII, alpha 1	chr10	-4.53504	1.12463
NM_080798	COL13A1	collagen, type XIII, alpha 1	chr10	-4.57251	1.04968
NM_080805	COL13A1	collagen, type XIII, alpha 1	chr10	-4.57251	1.04968
NM_003851	CREG1	cellular repressor of E1A-stimulated genes 1	chr1	0.872092	0.897094
NM_001887	CRYBB1	crystallin, beta B1	chr22	-3.54852	3.14999
NM_001888	CRYM	crystallin, mu	chr16	-2.93348	2.897
NM_003651	CSDA	cold shock domain protein A; cold shock domain protein A pseudogene 1	chr12	3.74338	1.29349
NM_001145426	CSDA	cold shock domain protein A; cold shock domain protein A pseudogene 1	chr12	3.71085	1.2931
NM_014460	CSDC2	cold shock domain containing C2, RNA binding	chr22	-1.94012	1.96639
NM_001163438	CXorf69	hypothetical protein LOC644538	chrX	-2.18496	2.05056
NM_000762	CYP2A6	cytochrome P450, family 2, subfamily A, polypeptide 6	chr19	-4.12198	2.3889
NM_145056	DACT3	dapper, antagonist of beta-catenin, homolog 3 (Xenopus laevis)	chr19	-2.17672	2.29637
NM_002036	DARC	Duffy blood group, chemokine receptor	chr1	-1.21545	1.29675
NM_001122951	DARC	Duffy blood group, chemokine receptor	chr1	-1.2576	1.27536
NM_015397	DCAF12	WD repeat domain 40A	chr9	3.15393	1.47558
NM_001198956	DCAF6	IQ motif and WD repeats 1	chr1	0.375466	0.811514
NM_018442	DCAF6	IQ motif and WD repeats 1	chr1	0.375053	0.811082
NM_001198957	DCAF6	IQ motif and WD repeats 1	chr1	0.372619	0.809736
NM_001017977	DCAF6	IQ motif and WD repeats 1	chr1	0.371487	0.815588
NM_145244	DDIT4L	DNA-damage-inducible transcript 4-like	chr4	-1.53084	1.11607
NM_030932	DIAPH3	diaphanous homolog 3 (Drosophila)	chr13	-2.49075	3.22956
NM_001130183	DNAJA4	DnaJ (Hsp40) homolog, subfamily A, member 4	chr15	0.0398816	1.05029
NM_006736	DNAJB2	DnaJ (Hsp40) homolog, subfamily B, member 2	chr2	1.23666	0.716937
NM_033105	DNAJC5B	DnaJ (Hsp40) homolog, subfamily C, member 5 beta	chr8	-2.91431	1.90956
NR_033787	DNM1P41	DNM1 pseudogene 41	chr15	-3.42327	3.4401
NR_033791	DOC2GP	double C2, gamma pseudogene	chr11	-4.87506	0.0535654
NM_001380	DOCK1	dedicator of cytokinesis 1	chr10	-3.27776	3.30642
NM_003863	DPM2	dolichyl-phosphate mannosyltransferase polypeptide 2, regulatory subunit	chr9	1.87857	0.993913
NR_027768	DPY19L2P2	dpy-19-like 2 pseudogene 2 (C. elegans)	chr7	-2.76679	1.87691
NM_016364	DUSP13	dual specificity phosphatase 13	chr10	-4.45055	1.62721
NM_001007272	DUSP13	dual specificity phosphatase 13	chr10	-4.46117	1.64844
NM_130810	DYX1C1	dyslexia susceptibility 1 candidate 1	chr15	-3.8974	2.69423
NM_004091	E2F2	E2F transcription factor 2	chr1	-0.0691198	0.857331
NM_001197295	ECM2	extracellular matrix protein 2, female organ and adipocyte specific	chr9	-2.23127	2.17035
NM_001393	ECM2	extracellular matrix protein 2, female organ and adipocyte specific	chr9	-2.23127	2.17035
NM_001965	EGR4	early growth response 4	chr2	-1.63409	1.45801
NM_005875	EIF1B	eukaryotic translation initiation factor 1B	chr3	0.834033	0.949552
NM_001134335	EIF2AK1	eukaryotic translation initiation factor 2-alpha kinase 1	chr7	2.27399	0.951657
NM_014413	EIF2AK1	eukaryotic translation initiation factor 2-alpha kinase 1	chr7	2.27399	0.951657
NM_012154	EIF2C2	eukaryotic translation initiation factor 2C, 2	chr8	0.35982	0.951058
NM_001164623	EIF2C2	eukaryotic translation initiation factor 2C, 2	chr8	0.34126	0.967587
NM_032377	ELOF1	elongation factor 1 homolog (S. cerevisiae)	chr19	1.30277	1.00432
NM_001172439	ENDOU	26 serine protease	chr12	-3.82144	2.22663
NM_153343	ENPP6	ectonucleotide pyrophosphatase/phosphodiesterase 6	chr4	-1.55466	1.96345
NM_001248	ENTPD3	ectonucleoside triphosphate diphosphohydrolase 3	chr3	-4.74255	1.00433
NM_001166006	EPB41	erythrocyte membrane protein band 4.1 (elliptocytosis 1, RH-linked)	chr1	1.2861	0.764797
NM_000119	EPB42	erythrocyte membrane protein band 4.2	chr15	2.11295	1.6822
NM_001114134	EPB42	erythrocyte membrane protein band 4.2	chr15	2.1128	1.68249
NM_031475	ESPN	espin	chr1	0.594796	0.832614
NM_001040275	ESR2	estrogen receptor 2 (ER beta)	chr14	-4.71304	0.167815
NM_001988	EVPL	envoplakin	chr17	-2.3685	1.4161
NM_000504	F10	coagulation factor X	chr13	-1.84797	1.8325
NM_001098832	FAM104A	family with sequence similarity 104, member A	chr17	1.41406	0.981767
NM_032837	FAM104A	family with sequence similarity 104, member A	chr17	1.41386	0.982171
NM_030802	FAM117A	family with sequence similarity 117, member A	chr17	1.75569	0.642776
NR_026821	FAM138B	family with sequence similarity 138, member B	chr2	-2.73593	1.80238
NR_026822	FAM138C	family with sequence similarity 138, member C	chr9	-2.98925	3.08034
NR_026819	FAM138E	family with sequence similarity 138, member E; family with sequence similarity 138, member F; family with sequence similarity 138, member A	chr15	-3.36329	3.01086
NM_080821	FAM210B	chromosome 20 open reading frame 108	chr20	2.75785	1.33452
NM_017709	FAM46C	family with sequence similarity 46, member C	chr1	1.41758	1.99354
NM_001104544	FAM70A	family with sequence similarity 70, member A	chrX	-4.68237	0.0843583
NM_017938	FAM70A	family with sequence similarity 70, member A	chrX	-4.68237	0.0843583
NM_001104545	FAM70A	family with sequence similarity 70, member A	chrX	-4.72447	0.144148
NM_012179	FBXO7	F-box protein 7	chr22	3.58645	0.946455
NM_001033024	FBXO7	F-box protein 7	chr22	3.51365	0.957716
NM_033480	FBXO9	F-box protein 9	chr6	1.29694	0.888869
NM_012347	FBXO9	F-box protein 9	chr6	1.11969	0.835766
NM_033481	FBXO9	F-box protein 9	chr6	1.11941	0.836311
NM_000140	FECH	ferrochelatase (protoporphyria)	chr18	0.555748	1.83544
NM_001012515	FECH	ferrochelatase (protoporphyria)	chr18	0.555748	1.83544
NM_015633	FGFR1OP2	FGFR1 oncogene partner 2	chr12	0.135785	0.981589
NM_001171888	FGFR1OP2	FGFR1 oncogene partner 2	chr12	-0.0744354	1.34646
NM_016068	FIS1	fission 1 (mitochondrial outer membrane) homolog (S. cerevisiae)	chr7	0.78823	0.696817
NM_012181	FKBP8	FK506 binding protein 8, 38kDa	chr19	5.05333	0.943833
NR_034161	FLJ40194	hypothetical FLJ40194	chr17	-4.50013	1.6333
NM_207414	FLJ43860	FLJ43860 protein	chr8	-4.6549	0.773501
NR_024256	FLJ45983	hypothetical LOC399717	chr10	-4.57703	1.67951
NR_024255	FLJ45983	hypothetical LOC399717	chr10	-4.82408	1.57164
NM_001110556	FLNA	filamin A, alpha (actin binding protein 280)	chrX	3.9059	0.239886
NM_001456	FLNA	filamin A, alpha (actin binding protein 280)	chrX	3.90587	0.239879
NM_005892	FMNL1	formin-like 1	chr17	3.10821	0.0250014
NM_005938	FOXO4	forkhead box O4	chrX	1.58192	1.41551
NM_001170931	FOXO4	forkhead box O4	chrX	1.57163	1.4185
NM_002032	FTH1	ferritin, heavy polypeptide 1; ferritin, heavy polypeptide-like 16; similar to ferritin, heavy polypeptide 1; ferritin, heavy polypeptide-like 3 pseudogene	chr11	4.71204	0.225382
NM_000146	FTL	similar to ferritin, light polypeptide; ferritin, light polypeptide	chr19	5.41559	0.432576
NM_023934	FUNDC2	FUN14 domain containing 2	chrX	0.15923	1.00619
NM_015714	G0S2	G0/G1switch 2	chr1	-2.4604	1.30506
NM_001131019	GFAP	glial fibrillary acidic protein	chr17	-1.81056	1.60116
NM_001242376	GFAP	glial fibrillary acidic protein	chr17	-1.81056	1.60116
NM_030772	GJA9	gap junction protein, alpha 9, 59kDa	chr1	-2.95805	1.97617
NM_016417	GLRX5	glutaredoxin 5	chr14	1.74308	1.41393
NM_001220494	GLYATL1	glycine-N-acyltransferase-like 1	chr11	-3.95469	3.2728
NM_006877	GMPR	guanosine monophosphate reductase	chr6	1.6534	1.44011
NM_138445	GPR146	G protein-coupled receptor 146	chr7	0.4842	1.44067
NM_201397	GPX1	glutathione peroxidase 1	chr3	3.73337	1.32619
NM_000581	GPX1	glutathione peroxidase 1	chr3	3.73296	1.32645
NM_001130006	GSPT1	G1 to S phase transition 1	chr16	2.61573	1.32111
NM_002094	GSPT1	G1 to S phase transition 1	chr16	2.61573	1.32111
NM_001130007	GSPT1	G1 to S phase transition 1	chr16	2.46592	1.28141
NM_002100	GYPB	glycophorin E; glycophorin B (MNS blood group)	chr4	-0.884751	2.19801
NM_002101	GYPC	glycophorin C (Gerbich blood group)	chr2	4.1997	1.02015
NM_016815	GYPC	glycophorin C (Gerbich blood group)	chr2	4.19767	1.02412
NM_001040427	HAGH	hydroxyacylglutathione hydrolase	chr16	1.83188	1.19015
NM_005326	HAGH	hydroxyacylglutathione hydrolase	chr16	1.83056	1.19079
NM_000519	HBD	hemoglobin, delta	chr11	2.27219	1.32518
NM_000559	HBG1	hemoglobin, gamma A	chr11	4.12259	1.48353
NM_000184	HBG2	hemoglobin, gamma G	chr11	4.28381	1.46951
NM_001003938	HBM	hemoglobin, mu	chr16	1.93452	0.982892
NM_004494	HDGF	hepatoma-derived growth factor (high-mobility group protein 1-like)	chr1	2.78875	0.923585
NM_001126050	HDGF	hepatoma-derived growth factor (high-mobility group protein 1-like)	chr1	2.7641	0.922689
NM_001126051	HDGF	hepatoma-derived growth factor (high-mobility group protein 1-like)	chr1	2.76387	0.923261
NM_197978	HEMGN	hemogen	chr9	0.338524	1.7887
NM_018437	HEMGN	hemogen	chr9	0.338447	1.78854
NM_003510	HIST1H2AK	histone cluster 1, H2ag; histone cluster 1, H2ah; histone cluster 1, H2ai; histone cluster 1, H2ak; histone cluster 1, H2al; histone cluster 1, H2am	chr6	-3.08345	3.07999
NM_002127	HLA-G	major histocompatibility complex, class I, G	chr6	-2.66292	1.72233
NM_000190	HMBS	hydroxymethylbilane synthase	chr11	-0.0742282	1.13319
NM_001024382	HMBS	hydroxymethylbilane synthase	chr11	-0.0780517	1.1501
NM_000195	HPS1	Hermansky-Pudlak syndrome 1	chr10	2.21872	0.886495
NM_182639	HPS1	Hermansky-Pudlak syndrome 1	chr10	1.31392	1.04544
NM_003725	HSD17B6	hydroxysteroid (17-beta) dehydrogenase 6 homolog (mouse)	chr12	-3.74649	3.68919
NM_021979	HSPA2	heat shock 70kDa protein 2	chr14	-4.74871	1.22944
NM_001130080	IFI27	interferon, alpha-inducible protein 27	chr14	-1.32947	2.18486
NM_005532	IFI27	interferon, alpha-inducible protein 27	chr14	-1.32947	2.18486
NM_001010987	IFIT1B	interferon-induced protein with tetratricopeptide repeats 1-like	chr10	-0.195213	2.19128
NM_003641	IFITM1	interferon induced transmembrane protein 1 (9-27)	chr11	3.02017	0.295973
NM_021034	IFITM3	interferon induced transmembrane protein 3 (1-8U)	chr11	3.16754	0.3644
NM_006548	IGF2BP2	insulin-like growth factor 2 mRNA binding protein 2	chr3	0.836686	1.0801
NM_001007225	IGF2BP2	insulin-like growth factor 2 mRNA binding protein 2	chr3	0.82377	1.07512
NM_178822	IGSF10	immunoglobulin superfamily, member 10	chr3	-3.72476	3.24111
NM_001178145	IGSF10	immunoglobulin superfamily, member 10	chr3	-3.8861	3.56377
NM_001178146	IGSF10	immunoglobulin superfamily, member 10	chr3	-3.8861	3.56377
NM_013278	IL17C	interleukin 17C	chr16	-4.50477	0.930459
NM_012278	ITGB1BP2	integrin beta 1 binding protein (melusin) 2	chrX	-3.25713	2.47098
NM_002217	ITIH3	inter-alpha (globulin) inhibitor H3	chr3	-3.39765	1.9196
NM_001001132	ITSN1	intersectin 1 (SH3 domain protein)	chr21	-1.21765	0.993603
NM_003024	ITSN1	intersectin 1 (SH3 domain protein)	chr21	-1.36876	1.12656
NM_175061	JAZF1	JAZF zinc finger 1	chr7	1.24366	0.858457
NM_001136191	KANK2	KN motif and ankyrin repeat domains 2	chr19	-0.817554	1.75051
NM_003884	KAT2B	K(lysine) acetyltransferase 2B	chr3	0.828831	0.812335
NM_004980	KCND3	potassium voltage-gated channel, Shal-related subfamily, member 3	chr1	-4.2851	2.2654
NM_172198	KCND3	potassium voltage-gated channel, Shal-related subfamily, member 3	chr1	-4.2851	2.2654
NM_003740	KCNK5	potassium channel, subfamily K, member 5	chr6	-3.9433	1.60866
NM_000420	KEL	Kell blood group, metallo-endopeptidase	chr7	-0.41461	1.60554
NM_173564	KIAA1486L	chromosome 7 open reading frame 51	chr7	-2.66954	1.48213
NM_177417	KLC3	kinesin light chain 3	chr19	-0.387951	1.32451
NM_006563	KLF1	Kruppel-like factor 1 (erythroid)	chr19	0.668705	1.57197
NM_152467	KLHL10	kelch-like 10 (Drosophila)	chr17	-2.53829	2.896
NM_006121	KRT1	keratin 1	chr12	0.464431	1.71534
NM_000423	KRT2	keratin 2	chr12	-4.26231	1.96441
NM_002306	LGALS3	lectin, galactoside-binding, soluble, 3	chr14	1.75721	1.08221
NR_003225	LGALS3	lectin, galactoside-binding, soluble, 3	chr14	1.763	1.07436
NR_024338	LINC00238	chromosome 14 open reading frame 53	chr14	-1.81383	1.67949
NR_024339	LINC00238	chromosome 14 open reading frame 53	chr14	-1.81383	1.67949
NR_024347	LINC00304	chromosome 16 open reading frame 81	chr16	-4.82812	1.47564
NR_038369	LINC00487	long intergenic non-protein coding RNA 487	chr2	-3.50821	3.472
NR_024470	LOC100127888	hypothetical protein LOC100127888	chr20	-3.614	4.82435
NR_034097	LOC100128081	hypothetical LOC100128081	chr7	-0.796194	1.07893
NR_034091	LOC100129046	hypothetical protein LOC100129046	chr1	-4.59715	1.98788
NR_034116	LOC100129407	hypothetical LOC100132304; similar to hCG1993257	chrX	-4.14032	2.90154
NR_024451	LOC100134229	hypothetical protein LOC100134229	chr7	-0.495709	1.46297
NM_001205281	LOC100506012	PPP5 tetratricopeptide repeat domain containing 1	chr19	-4.51099	0.807231
NR_038948	LOC100506136	uncharacterized LOC100506136	chr7	-3.54079	2.85865
NR_037969	LOC100506462	SRD5A3 antisense RNA 1	chr4	-1.67823	1.36655
NR_038274	LOC100506874	long intergenic non-protein coding RNA 933	chr15	-4.64844	1.67045
NR_038293	LOC100507173	long intergenic non-protein coding RNA 1012	chr6	-2.14694	2.17743
NR_038294	LOC100507173	long intergenic non-protein coding RNA 1012	chr6	-2.14694	2.17743
NR_045387	LOC100507472	uncharacterized LOC100507472	chr15	-3.88036	2.1788
NR_026837	LOC283392	hypothetical LOC283392	chr12	-3.44118	2.56746
NR_026836	LOC283392	hypothetical LOC283392	chr12	-3.5278	2.7407
NR_040095	LOC284801	hypothetical protein LOC284801; hypothetical LOC649159	chr20	-3.10257	2.4207
NR_027108	LOC285593	hypothetical LOC285593	chr5	-4.05131	2.18367
NR_034128	LOC440900	hypothetical LOC440900	chr2	-4.60116	0.73678
NR_003676	LOC653786	otoancorin pseudogene	chr16	-4.56253	2.42607
NM_001172780	LRRC34	leucine rich repeat containing 34	chr3	-3.72239	3.04425
NM_182573	LYPD5	LY6/PLAUR domain containing 5	chr19	-2.6918	1.49035
NM_001031749	LYPD5	LY6/PLAUR domain containing 5	chr19	-2.72049	1.43297
NM_032272	MAF1	MAF1 homolog (S. cerevisiae)	chr8	2.30639	0.805863
NM_145109	MAP2K3	mitogen-activated protein kinase kinase 3	chr17	2.11593	0.630073
NM_002756	MAP2K3	mitogen-activated protein kinase kinase 3	chr17	2.02127	0.63902
NM_020533	MCOLN1	mucolipin 1	chr19	1.00558	1.10744
NM_014791	MELK	maternal embryonic leucine zipper kinase	chr9	-3.71753	2.30227
NM_001039958	MESP2	mesoderm posterior 2 homolog (mouse)	chr15	-1.96247	1.83788
NM_001080473	MFSD2B	hypothetical protein LOC388931	chr2	-0.998615	1.56065
NM_014632	MICAL2	microtubule associated monoxygenase, calponin and LIM domain containing 2	chr11	1.11948	1.21861
NR_029831	MIR106B	microRNA 106b	chr7	-4.56088	0.818039
NR_031695	MIR1282	microRNA 1282	chr15	1.85945	0.975013
NR_031699	MIR1292	microRNA 1292	chr20	-1.71696	1.34316
NR_029685	MIR144	microRNA 144	chr17	-4.48547	1.54996
NR_036158	MIR3190	microRNA 3190	chr19	-4.74478	1.14331
NR_036159	MIR3191	microRNA 3191	chr19	-4.74478	1.14331
NR_039642	MIR4440	microRNA 4440	chr2	-1.99078	1.57791
NR_039782	MIR4639	microRNA 4639	chr6	-4.87643	1.08212
NR_039813	MIR4667	microRNA 4667	chr9	-4.58877	0.965434
NR_039956	MIR4793	microRNA 4793	chr3	-3.72971	2.39569
NR_030360	MIR631	microRNA 631	chr15	-4.73606	1.11351
NR_030636	MIR940	microRNA 940	chr16	-4.80786	1.10782
NM_001184968	MITF	microphthalmia-associated transcription factor	chr3	-4.36165	2.45888
NM_031944	MIXL1	Mix1 homeobox-like 1 (Xenopus laevis)	chr1	-3.10473	2.1097
NM_013446	MKRN1	makorin ring finger protein pseudogene 6; makorin ring finger protein 1	chr7	2.86405	1.38386
NM_001145125	MKRN1	makorin ring finger protein pseudogene 6; makorin ring finger protein 1	chr7	2.27099	1.52001
NM_001166462	MPP1	membrane protein, palmitoylated 1, 55kDa	chrX	2.65326	1.46139
NM_002436	MPP1	membrane protein, palmitoylated 1, 55kDa	chrX	2.65314	1.46133
NM_001166460	MPP1	membrane protein, palmitoylated 1, 55kDa	chrX	2.65303	1.46155
NM_001166461	MPP1	membrane protein, palmitoylated 1, 55kDa	chrX	2.65282	1.46183
NM_006039	MRC2	mannose receptor, C type 2	chr17	0.254916	1.29343
NM_001177355	MSLN	mesothelin	chr16	-4.38907	1.16168
NM_005823	MSLN	mesothelin	chr16	-4.38907	1.16168
NM_013404	MSLN	mesothelin	chr16	-4.38907	1.16168
NM_002444	MSN	moesin	chrX	3.53383	0.00608502
NR_001447	MT1L	metallothionein 1L (gene/pseudogene); metallothionein 1E; metallothionein 1 pseudogene 3; metallothionein 1J (pseudogene)	chr16	-3.47918	2.4869
NR_026850	MTMR9LP	myotubularin related protein 9 pseudogene	chr1	-3.70506	2.32749
NM_005962	MXI1	MAX interactor 1	chr10	1.61745	1.36145
NM_130439	MXI1	MAX interactor 1	chr10	1.60513	1.35912
NM_001008541	MXI1	MAX interactor 1	chr10	1.58937	1.35509
NM_001002841	MYL4	myosin, light chain 4, alkali; atrial, embryonic	chr17	1.5441	1.20074
NM_002476	MYL4	myosin, light chain 4, alkali; atrial, embryonic	chr17	1.54364	1.20139
NM_001127179	MYO7A	myosin VIIA	chr11	-4.6745	0.0699815
NR_038457	NAPA	N-ethylmaleimide-sensitive factor attachment protein, alpha	chr19	2.30189	0.737152
NR_038456	NAPA	N-ethylmaleimide-sensitive factor attachment protein, alpha	chr19	2.12974	0.76745
NM_020142	NDUFA4L2	NADH dehydrogenase (ubiquinone) 1 alpha subcomplex, 4-like 2	chr12	-4.41898	2.34422
NM_006393	NEBL	nebulette	chr10	-1.62527	1.42725
NM_001173484	NEBL	nebulette	chr10	-1.66123	1.35533
NM_213569	NEBL	nebulette	chr10	-1.66123	1.35533
NM_001136023	NFE2	nuclear factor (erythroid-derived 2), 45kDa	chr12	2.63966	0.571023
NM_006163	NFE2	nuclear factor (erythroid-derived 2), 45kDa	chr12	2.56029	0.548775
NM_002501	NFIX	nuclear factor I/X (CCAAT-binding transcription factor)	chr19	1.86058	1.26904
NM_000625	NOS2	nitric oxide synthase 2, inducible	chr17	-2.3588	2.67453
NM_002135	NR4A1	nuclear receptor subfamily 4, group A, member 1	chr12	-1.52472	1.00143
NM_173157	NR4A1	nuclear receptor subfamily 4, group A, member 1	chr12	-1.52551	1.00301
NM_001024628	NRP1	neuropilin 1	chr10	-3.10744	2.79245
NM_001024629	NRP1	neuropilin 1	chr10	-3.11314	2.80385
NM_138735	NRXN1	neurexin 1	chr2	-1.7738	1.71967
NM_004796	NRXN3	neurexin 3	chr14	-3.24809	4.686
NM_006184	NUCB1	nucleobindin 1	chr19	2.35971	0.577576
NR_002212	NUDT4P1	nudix (nucleoside diphosphate linked moiety X)-type motif 4; nudix (nucleoside diphosphate linked moiety X)-type motif 4 pseudogene 1	chr12	0.617063	0.677584
NM_031423	NUF2	NUF2, NDC80 kinetochore complex component, homolog (S. cerevisiae)	chr1	-3.68546	2.01909
NM_004152	OAZ1	ornithine decarboxylase antizyme 1	chr19	4.57484	0.795077
NM_001008211	OPTN	optineurin	chr10	1.78522	0.830765
NM_001008213	OPTN	optineurin	chr10	1.78496	0.831095
NM_001008212	OPTN	optineurin	chr10	1.78479	0.831244
NM_021980	OPTN	optineurin	chr10	1.77312	0.831276
NM_001001957	OR2W3	olfactory receptor, family 2, subfamily T, member 8; olfactory receptor, family 2, subfamily W, member 3	chr1	1.06266	1.5694
NM_030758	OSBP2	oxysterol binding protein 2	chr22	1.40462	2.10974
NM_001161683	OTOA	otoancorin	chr16	-4.00677	3.48442
NM_170664	OTOA	otoancorin	chr16	-4.00677	3.48442
NM_001015038	PAGE2B	P antigen family, member 2B	chrX	-2.97228	2.18594
NM_021213	PCTP	phosphatidylcholine transfer protein	chr17	-0.259302	0.914832
NM_001102402	PCTP	phosphatidylcholine transfer protein	chr17	-0.263679	0.916303
NM_001244683	PDE3A	phosphodiesterase 3A, cGMP-inhibited	chr12	-3.41568	2.62335
NM_006849	PDIA2	protein disulfide isomerase family A, member 2	chr16	-3.82901	3.52416
NM_001143804	PHOSPHO1	phosphatase, orphan 1	chr17	3.56357	0.909255
NM_178500	PHOSPHO1	phosphatase, orphan 1	chr17	3.54822	0.914273
NM_032409	PINK1	PTEN induced putative kinase 1	chr1	1.78654	0.980916
NM_005028	PIP4K2A	phosphatidylinositol-5-phosphate 4-kinase, type II, alpha	chr10	2.32838	0.747523
NM_020362	PITHD1	chromosome 1 open reading frame 128	chr1	0.219857	0.881181
NM_016445	PLEK2	pleckstrin 2	chr14	-0.560818	1.36384
NM_014935	PLEKHA6	pleckstrin homology domain containing, family A member 6	chr1	-4.60401	0.21604
NM_031310	PLVAP	plasmalemma vesicle associated protein	chr19	-0.0794198	1.21457
NM_001184924	PNMA5	paraneoplastic antigen like 5	chrX	-3.0041	2.30938
NM_001103150	PNMA5	paraneoplastic antigen like 5	chrX	-3.02537	2.26683
NM_001103151	PNMA5	paraneoplastic antigen like 5	chrX	-3.02537	2.26683
NM_052926	PNMA5	paraneoplastic antigen like 5	chrX	-3.02537	2.26683
NM_020376	PNPLA2	patatin-like phospholipase domain containing 2	chr11	2.49233	0.555826
NM_001174084	POLL	polymerase (DNA directed), lambda	chr10	1.21535	0.82994
NM_013274	POLL	polymerase (DNA directed), lambda	chr10	1.20806	0.823546
NM_001174085	POLL	polymerase (DNA directed), lambda	chr10	1.1699	0.827652
NM_001145442	POTEM	prostate-specific P704P	chr14	-1.85722	2.28588
NM_177951	PPM1A	protein phosphatase 1A (formerly 2C), magnesium-dependent, alpha isoform	chr14	0.0658708	0.768872
NM_001145123	PPP1R17	chromosome 7 open reading frame 16	chr7	-4.48336	0.640464
NM_006244	PPP2R5B	protein phosphatase 2, regulatory subunit B', beta isoform	chr11	0.480241	0.931259
NM_005809	PRDX2	peroxiredoxin 2	chr19	1.993	1.36989
NM_181738	PRDX2	peroxiredoxin 2	chr19	1.11681	1.37461
NM_004905	PRDX6	peroxiredoxin 6	chr1	2.5201	0.943619
NM_002739	PRKCG	protein kinase C, gamma	chr19	-4.01205	3.14841
NM_006258	PRKG1	protein kinase, cGMP-dependent, type I	chr10	-2.81768	1.64397
NM_001170423	PRSS35	protease, serine, 35	chr6	-2.74396	1.64192
NM_153362	PRSS35	protease, serine, 35	chr6	-2.74396	1.64192
NM_001042466	PSAP	prosaposin	chr10	4.10406	0.0474776
NM_001042465	PSAP	prosaposin	chr10	4.10405	0.0474943
NM_002778	PSAP	prosaposin	chr10	4.10401	0.0475048
NM_006814	PSMF1	proteasome (prosome, macropain) inhibitor subunit 1 (PI31)	chr20	3.07597	0.982897
NM_178578	PSMF1	proteasome (prosome, macropain) inhibitor subunit 1 (PI31)	chr20	3.05091	0.992827
NM_001146108	PTGR1	prostaglandin reductase 1	chr9	-4.61979	1.61263
NM_001146109	PTGR1	prostaglandin reductase 1	chr9	-4.6304	1.63386
NM_001013658	PTX4	chromosome 16 open reading frame 38	chr16	-4.47123	2.23971
NM_152990	PXT1	peroxisomal, testis specific 1	chr6	-3.84452	3.49314
NM_138774	R3HDM4	chromosome 19 open reading frame 22	chr19	3.98657	0.610774
NM_014353	RAB26	RAB26, member RAS oncogene family	chr16	-3.4055	3.19548
NM_013401	RAB3IL1	RAB3A interacting protein (rabin3)-like 1	chr11	-0.487875	1.31575
NM_005053	RAD23A	RAD23 homolog A (S. cerevisiae)	chr19	2.25496	1.06843
NM_020850	RANBP10	RAN binding protein 10	chr16	1.28236	0.915198
NM_001145657	RAP1GAP	RAP1 GTPase activating protein	chr1	-0.171281	2.78567
NM_002885	RAP1GAP	RAP1 GTPase activating protein	chr1	-0.190919	2.77579
NM_001145658	RAP1GAP	RAP1 GTPase activating protein	chr1	-0.256117	2.77714
NM_017495	RBM38	RNA binding motif protein 38	chr20	3.20109	1.36192
NM_183425	RBM38	RNA binding motif protein 38	chr20	3.2007	1.36256
NM_002903	RCVRN	recoverin	chr17	-3.56081	2.67478
NM_152443	RDH12	retinol dehydrogenase 12 (all-trans/9-cis/11-cis)	chr14	-4.2692	1.95114
NM_001164730	REEP1	receptor accessory protein 1	chr2	-2.20041	2.43369
NM_001164731	REEP1	receptor accessory protein 1	chr2	-2.20041	2.43369
NM_001164732	REEP1	receptor accessory protein 1	chr2	-2.20041	2.43369
NM_022912	REEP1	receptor accessory protein 1	chr2	-2.20041	2.43369
NM_001005339	RGS10	regulator of G-protein signaling 10	chr10	1.04292	0.869473
NM_002925	RGS10	regulator of G-protein signaling 10	chr10	1.00651	0.877121
NM_001204417	RGS6	regulator of G-protein signaling 6	chr14	-2.35677	1.2073
NM_001204418	RGS6	regulator of G-protein signaling 6	chr14	-2.37428	1.22265
NM_001204421	RGS6	regulator of G-protein signaling 6	chr14	-2.37636	1.22282
NM_001204422	RGS6	regulator of G-protein signaling 6	chr14	-2.39421	1.23843
NM_001031745	RIBC1	RIB43A domain with coiled-coils 1	chrX	-2.56019	1.80762
NM_031430	RILP	Rab interacting lysosomal protein	chr17	0.788675	0.883394
NM_003831	RIOK3	RIO kinase 3 (yeast)	chr18	1.05449	1.1383
NM_014868	RNF10	ring finger protein 10	chr12	3.41848	1.32167
NM_022064	RNF123	ring finger protein 123	chr3	1.48612	1.3284
NR_026715	RPL13AP6	ribosomal protein L13a pseudogene 6	chr10	-2.93668	1.86535
NR_002312	RPPH1	ribonuclease P RNA component H1	chr14	-2.35611	1.3031
NM_001016	RPS12	ribosomal protein S12; ribosomal protein S12 pseudogene 4; ribosomal protein S12 pseudogene 11; ribosomal protein S12 pseudogene 9	chr6	3.13213	0.383364
NM_080860	RSPH1	radial spoke head 1 homolog (Chlamydomonas)	chr21	-2.8864	1.85373
NM_001144825	RUNDC3A	RUN domain containing 3A	chr17	0.663251	1.16487
NM_001144826	RUNDC3A	RUN domain containing 3A	chr17	0.140011	1.2555
NM_006695	RUNDC3A	RUN domain containing 3A	chr17	0.140011	1.2555
NR_003005	SCARNA4	small Cajal body-specific RNA 4	chr1	-4.52926	1.67446
NR_003001	SCARNA7	small Cajal body-specific RNA 7	chr3	-3.43907	3.55199
NM_003944	SELENBP1	selenium binding protein 1	chr1	2.7238	1.84404
NM_021237	SELK	selenoprotein K; similar to HSPC297	chr3	-1.11998	1.18358
NM_003007	SEMG1	semenogelin I	chr20	-2.74305	1.53278
NR_037673	SERF2-C15ORF63	SERF2-C15orf63 readthrough	chr15	1.98358	0.596874
NM_144665	SESN3	sestrin 3	chr11	-0.0627615	1.32989
NM_003013	SFRP2	secreted frizzled-related protein 2	chr4	-1.25253	1.71723
NM_001199264	SGK2	serum/glucocorticoid regulated kinase 2	chr20	-4.32702	1.09713
NM_031286	SH3BGRL3	SH3 domain binding glutamic acid-rich protein like 3	chr1	3.94484	0.104222
NM_198149	SHISA4	shisa homolog 4 (Xenopus laevis)	chr1	-0.123144	1.15545
NR_030775	SHISA4	shisa homolog 4 (Xenopus laevis)	chr1	-0.148621	1.16808
NM_005067	SIAH2	seven in absentia homolog 2 (Drosophila)	chr3	1.33362	1.09959
NM_005628	SLC1A5	solute carrier family 1 (neutral amino acid transporter), member 5	chr19	1.26504	1.24688
NM_001145145	SLC1A5	solute carrier family 1 (neutral amino acid transporter), member 5	chr19	0.909929	1.26685
NM_001145144	SLC1A5	solute carrier family 1 (neutral amino acid transporter), member 5	chr19	0.905073	1.26063
NM_016612	SLC25A37	solute carrier family 25, member 37	chr8	3.69081	1.04089
NM_001143780	SLC25A39	solute carrier family 25, member 39	chr17	5.12512	1.10826
NM_016016	SLC25A39	solute carrier family 25, member 39	chr17	5.12511	1.10827
NM_033518	SLC38A5	solute carrier family 38, member 5	chrX	1.58846	1.33019
NM_000342	SLC4A1	solute carrier family 4, anion exchanger, member 1 (erythrocyte membrane protein band 3, Diego blood group)	chr17	3.70361	1.70451
NR_003083	SLC6A10P	solute carrier family 6 (neurotransmitter transporter, creatine), member 10 (pseudogene); similar to solute carrier family 6 member 8	chr16	-4.00149	2.63043
NM_001142805	SLC6A8	solute carrier family 6 (neurotransmitter transporter, creatine), member 8	chrX	1.85947	1.57858
NM_005629	SLC6A8	solute carrier family 6 (neurotransmitter transporter, creatine), member 8	chrX	1.85947	1.57858
NM_001142806	SLC6A8	solute carrier family 6 (neurotransmitter transporter, creatine), member 8	chrX	1.84052	1.5763
NM_001024845	SLC6A9	solute carrier family 6 (neurotransmitter transporter, glycine), member 9	chr1	-0.993101	1.78028
NM_006934	SLC6A9	solute carrier family 6 (neurotransmitter transporter, glycine), member 9	chr1	-1.06718	1.75475
NM_201649	SLC6A9	solute carrier family 6 (neurotransmitter transporter, glycine), member 9	chr1	-1.06718	1.75475
NM_003486	SLC7A5	solute carrier family 7 (cationic amino acid transporter, y+ system), member 5	chr16	0.248817	1.197
NM_148674	SMC1B	structural maintenance of chromosomes 1B	chr22	-4.01993	2.24581
NM_175841	SMOX	spermine oxidase	chr20	0.149681	0.932496
NM_001009568	SMPDL3B	sphingomyelin phosphodiesterase, acid-like 3B	chr1	-4.14582	1.65171
NM_000345	SNCA	synuclein, alpha (non A4 component of amyloid precursor)	chr4	1.95882	1.8039
NM_001146054	SNCA	synuclein, alpha (non A4 component of amyloid precursor)	chr4	1.8746	1.80645
NM_007308	SNCA	synuclein, alpha (non A4 component of amyloid precursor)	chr4	1.86882	1.81802
NM_001146055	SNCA	synuclein, alpha (non A4 component of amyloid precursor)	chr4	1.84658	1.80333
NR_002444	SNORA66	small nucleolar RNA, H/ACA box 66	chr1	-4.11565	1.7091
NR_003078	SNORD110	small nucleolar RNA, C/D box 110	chr20	-4.34998	2.27948
NR_002565	SNORD25	small nucleolar RNA, C/D box 25	chr11	-4.69184	1.04563
NR_002737	SNORD59A	small nucleolar RNA, C/D box 59B; small nucleolar RNA, C/D box 59A	chr12	-3.7255	3.18242
NR_000027	SNORD83A	small nucleolar RNA, C/D box 83A; small nucleolar RNA, C/D box 83B	chr22	-1.8766	1.66243
NR_000028	SNORD83B	small nucleolar RNA, C/D box 83A; small nucleolar RNA, C/D box 83B	chr22	-4.21003	1.7223
NM_003795	SNX3	sorting nexin 3	chr6	1.57746	0.909735
NM_152827	SNX3	sorting nexin 3	chr6	1.57231	0.916909
NM_003116	SPAG4	sperm associated antigen 4	chr20	-4.2714	1.43051
NM_198546	SPATA21	spermatogenesis associated 21	chr1	-5.11802	0.498692
NM_001024858	SPTB	spectrin, beta, erythrocytic	chr14	1.04886	1.6252
NM_000347	SPTB	spectrin, beta, erythrocytic	chr14	0.940726	1.99057
NM_020971	SPTBN4	spectrin, beta, non-erythrocytic 4	chr19	-3.71091	3.41378
NM_001013694	SRRD	SRR1 domain containing	chr22	-0.100523	1.22677
NM_003932	ST13	similar to heat shock 70kD protein binding protein; suppression of tumorigenicity 13 (colon carcinoma) (Hsp70 interacting protein)	chr22	1.64453	0.666104
NM_175039	ST6GALNAC4	ST6 (alpha-N-acetyl-neuraminyl-2,3-beta-galactosyl-1,3)-N-acetylgalactosaminide alpha-2,6-sialyltransferase 4	chr9	1.74036	0.990691
NM_175040	ST6GALNAC4	ST6 (alpha-N-acetyl-neuraminyl-2,3-beta-galactosyl-1,3)-N-acetylgalactosaminide alpha-2,6-sialyltransferase 4	chr9	1.73821	0.994537
NM_207342	STEAP1B	similar to Six transmembrane epithelial antigen of prostate	chr7	-3.57464	2.79089
NR_026876	STL	six-twelve leukemia	chr6	-3.88076	1.97657
NM_001206864	STRADB	STE20-related kinase adaptor beta	chr2	2.63914	1.17794
NM_018571	STRADB	STE20-related kinase adaptor beta	chr2	2.63911	1.178
NM_004605	SULT2B1	sulfotransferase family, cytosolic, 2B, member 1	chr19	-4.728	0.00231445
NM_003189	TAL1	T-cell acute lymphocytic leukemia 1	chr1	0.0189968	1.08962
NM_080647	TBX1	T-box 1	chr22	-2.19166	2.26685
NM_007111	TFDP1	transcription factor Dp-1	chr13	0.444319	1.03324
NR_026580	TFDP1	transcription factor Dp-1	chr13	0.424061	1.04396
NM_003227	TFR2	transferrin receptor 2	chr7	-0.810247	1.21556
NM_004613	TGM2	transglutaminase 2 (C polypeptide, protein-glutamine-gamma-glutamyltransferase)	chr20	-0.0474948	1.2642
NM_182578	THEM5	thioesterase superfamily member 5	chr1	-2.30535	1.34837
NM_001242925	TMCC2	transmembrane and coiled-coil domain family 2	chr1	0.280186	1.62042
NM_018447	TMEM111	transmembrane protein 111	chr3	1.34861	1.3269
NM_015444	TMEM158	transmembrane protein 158	chr3	-1.60533	1.24652
NM_138391	TMEM183A	transmembrane protein 183A; transmembrane protein 183B	chr1	0.61167	0.656434
NM_001079809	TMEM183B	transmembrane protein 183A; transmembrane protein 183B	chr1	0.587567	0.681824
NM_199203	TMEM189-UBE2V1	ubiquitin-conjugating enzyme E2 variant 1; ubiquitin-conjugating enzyme E2 variant 1 pseudogene 2; transmembrane protein 189; TMEM189-UBE2V1 readthrough transcript	chr20	1.92156	0.499708
NM_001005209	TMEM198	transmembrane protein 198	chr2	-4.56722	0.804674
NM_001162900	TMEM217	transmembrane protein 217	chr6	-2.41218	1.17426
NM_018426	TMEM63B	transmembrane protein 63B	chr6	0.593419	0.662057
NM_018354	TMEM74B	chromosome 20 open reading frame 46	chr20	-3.92423	1.94731
NM_003275	TMOD1	tropomodulin 1	chr9	1.20998	1.74311
NM_001166116	TMOD1	tropomodulin 1	chr9	1.20119	1.7352
NM_022648	TNS1	tensin 1	chr2	1.94411	1.67408
NM_015476	TPGS2	chromosome 18 open reading frame 10	chr18	1.28815	1.23221
NM_001018006	TPM1	tropomyosin 1 (alpha)	chr15	-0.682313	1.05848
NM_001018020	TPM1	tropomyosin 1 (alpha)	chr15	-0.682313	1.05848
NM_001018004	TPM1	tropomyosin 1 (alpha)	chr15	-0.684975	1.0627
NM_001018007	TPM1	tropomyosin 1 (alpha)	chr15	-0.684975	1.0627
NM_000366	TPM1	tropomyosin 1 (alpha)	chr15	-1.46867	1.12084
NM_001018005	TPM1	tropomyosin 1 (alpha)	chr15	-1.48482	1.14456
NM_015049	TRAK2	trafficking protein, kinesin binding 2	chr2	0.348794	0.741841
NM_006778	TRIM10	tripartite motif-containing 10	chr6	-0.974244	1.50156
NM_052828	TRIM10	tripartite motif-containing 10	chr6	-1.03946	1.47917
NM_032546	TRIM54	tripartite motif-containing 54	chr2	-4.7332	0.880445
NM_187841	TRIM54	tripartite motif-containing 54	chr2	-4.7332	0.880445
NM_015431	TRIM58	tripartite motif-containing 58	chr1	2.88077	1.58419
NM_001164397	TRIM64B	tripartite motif-containing protein 64C-like; similar to tripartite motif-containing 43; tripartite motif-containing protein 64B-like	chr11	-3.3565	2.09959
NM_052978	TRIM9	tripartite motif-containing 9	chr14	-3.83419	1.91995
NM_004621	TRPC6	transient receptor potential cation channel, subfamily C, member 6	chr11	-2.54466	1.63582
NM_005723	TSPAN5	tetraspanin 5	chr4	0.797347	1.1202
NM_003313	TSTA3	tissue specific transplantation antigen P35B	chr8	1.83829	1.84894
NM_139246	TSTD2	chromosome 9 open reading frame 97	chr9	0.52556	1.22472
NM_001130045	TTLL10	tubulin tyrosine ligase-like family, member 10	chr1	-4.88077	0.0244109
NR_001543	TTTY14	testis-specific transcript, Y-linked 14	chrY	-4.75677	0.915786
NM_001069	TUBB2A	tubulin, beta 2A	chr6	0.952556	1.99272
NM_178012	TUBB2B	tubulin, beta 2B	chr6	0.41376	1.93597
NM_001033930	UBA52	ubiquitin A-52 residue ribosomal protein fusion product 1	chr19	4.67277	0.759479
NM_003333	UBA52	ubiquitin A-52 residue ribosomal protein fusion product 1	chr19	4.67272	0.759419
NM_018955	UBB	ubiquitin B	chr17	5.16809	1.74057
NM_022066	UBE2O	ubiquitin-conjugating enzyme E2O	chr17	1.0501	1.5141
NM_025241	UBXN6	UBX domain protein 6	chr19	3.21212	1.05049
NM_001171091	UBXN6	UBX domain protein 6	chr19	3.20114	1.05715
NM_003355	UCP2	uncoupling protein 2 (mitochondrial, proton carrier)	chr11	3.08303	0.314382
NM_004205	USP2	ubiquitin specific peptidase 2	chr11	-2.15398	2.24967
NM_001199834	VCAM1	vascular cell adhesion molecule 1	chr1	-1.70981	1.6441
NM_005429	VEGFC	vascular endothelial growth factor C	chr4	-4.34082	1.25727
NM_020633	VN1R1	vomeronasal 1 receptor 1	chr19	-3.62609	2.77903
NM_080607	VSTM2L	V-set and transmembrane domain containing 2 like	chr20	-4.82776	0.0291099
NM_006370	VTI1B	vesicle transport through interaction with t-SNAREs homolog 1B (yeast)	chr14	0.428028	0.851715
NM_006990	WASF2	WAS protein family, member 2	chr1	2.93128	0.450322
NM_001201404	WASF2	WAS protein family, member 2	chr1	2.87835	0.455119
NM_012478	WBP2	WW domain binding protein 2	chr17	2.80093	0.665749
NM_001012361	WDR31	WD repeat domain 31	chr9	-3.12595	2.99434
NM_145241	WDR31	WD repeat domain 31	chr9	-3.12595	2.99434
NM_020212	WDR93	WD repeat domain 93	chr15	-2.30174	2.48703
NM_021083	XK	X-linked Kx blood group (McLeod syndrome)	chrX	-0.294381	1.7617
NM_004559	YBX1	Y box binding protein 1	chr1	3.44263	0.690778
NM_018566	YOD1	YOD1 OTU deubiquinating enzyme 1 homolog (S. cerevisiae)	chr1	-0.614259	0.935438
NM_031477	YPEL3	yippee-like 3 (Drosophila)	chr16	3.24626	0.441238
NM_001145524	YPEL3	yippee-like 3 (Drosophila)	chr16	3.20664	0.476397
NM_006336	ZER1	zer-1 homolog (C. elegans)	chr9	1.91488	0.713856
NM_001136273	ZFP92	zinc finger protein 92 homolog (mouse)	chrX	-3.35083	3.23764
NM_144723	ZMAT2	zinc finger, matrin type 2	chr5	1.13918	1.06349
NM_133460	ZNF418	zinc finger protein 418	chr19	-2.61187	1.70413
NM_001101419	ZNF541	zinc finger protein 541	chr19	-4.75633	0.0634458
NM_001244038	ZNF726	zinc finger protein 726	chr19	-3.8668	2.2053
NM_001136509	ZNF843	zinc finger protein 843	chr16	-1.6551	1.2519
NR_003502	ZNRF2P1	zinc and ring finger 2 pseudogene	chr7	-4.0961	1.98212
*AG value: Average gene expression *AD value: Average difference of gene expression
Differentially expressed transcripts of non-AMS group (down regulated).
Accession	Gene.symbol	Description	Chromosome	AG value*	AD value*
NM_019106	SEPT3	septin 3	chr22	-3.97145	1.85289
NM_172232	ABCA5	ATP-binding cassette, sub-family A (ABC1), member 5	chr17	-2.33294	1.3757
NM_001039844	ACBD7	acyl-Coenzyme A binding domain containing 7	chr10	-4.0587	2.16808
NM_001101	ACTB	actin, beta	chr7	5.5529	0.202573
NM_001199954	ACTG1	actin, gamma 1	chr17	3.96385	0.123576
NM_001614	ACTG1	actin, gamma 1	chr17	3.9637	0.123456
NR_037688	ACTG1	actin, gamma 1	chr17	3.95707	0.119873
NM_021641	ADAM12	ADAM metallopeptidase domain 12	chr10	-2.32316	2.67919
NM_139057	ADAMTS17	ADAM metallopeptidase with thrombospondin type 1 motif, 17	chr15	-3.25733	2.31605
NM_178563	AGBL3	ATP/GTP binding protein-like 3	chr7	-2.23124	2.10833
NM_001083612	AGPHD1	aminoglycoside phosphotransferase domain containing 1	chr15	-4.75801	0.712625
NM_004274	AKAP6	A kinase (PRKA) anchor protein 6	chr14	-3.78165	2.02985
NM_001818	AKR1C4	aldo-keto reductase family 1, member C4 (chlordecone reductase; 3-alpha hydroxysteroid dehydrogenase, type I; dihydrodiol dehydrogenase 4)	chr10	-2.30606	4.61213
NM_000035	ALDOB	aldolase B, fructose-bisphosphate	chr9	-2.96604	2.83467
NM_001013620	ALG10B	asparagine-linked glycosylation 10, alpha-1,2-glucosyltransferase homolog B (yeast)	chr12	-3.55298	1.89763
NM_001015050	ALG1L	asparagine-linked glycosylation 1 homolog pseudogene; asparagine-linked glycosylation 1-like	chr3	-4.02385	2.28488
NM_001195223	ALG1L	asparagine-linked glycosylation 1 homolog pseudogene; asparagine-linked glycosylation 1-like	chr3	-4.02385	2.28488
NR_002710	ALOX12P2	arachidonate 12-lipoxygenase pseudogene 2	chr17	-3.14273	3.9661
NM_015985	ANGPT4	angiopoietin 4	chr20	-4.83721	1.85432
NM_015208	ANKRD12	ankyrin repeat domain 12	chr18	1.16624	0.72936
NM_001083625	ANKRD12	ankyrin repeat domain 12	chr18	1.16591	0.729951
NM_001204056	ANKRD12	ankyrin repeat domain 12	chr18	1.15757	0.734526
NM_000039	APOA1	apolipoprotein A-I	chr11	-3.84182	2.61458
NM_030817	APOLD1	apolipoprotein L domain containing 1	chr12	-2.6081	1.63127
NR_002765	ASAP1-IT1	DDEF1 intronic transcript 1 (non-protein coding)	chr8	-3.77806	2.65368
NM_001206846	ASPM	asp (abnormal spindle) homolog, microcephaly associated (Drosophila)	chr1	-4.57665	0.989572
NM_001002036	ASTL	astacin-like metallo-endopeptidase (M12 family)	chr2	-2.61794	2.83223
NM_001001331	ATP2B2	ATPase, Ca++ transporting, plasma membrane 2	chr3	-2.65427	5.30855
NM_001683	ATP2B2	ATPase, Ca++ transporting, plasma membrane 2	chr3	-2.65427	5.30855
NM_016529	ATP8A2	ATPase, aminophospholipid transporter-like, class I, type 8A, member 2	chr13	-4.32353	1.84197
NM_004048	B2M	beta-2-microglobulin	chr15	4.05598	0.333165
NM_138706	B3GNT6	UDP-GlcNAc:betaGal beta-1,3-N-acetylglucosaminyltransferase 6 (core 3 synthase)	chr11	-0.893994	1.30941
NM_003657	BCAS1	breast carcinoma amplified sequence 1	chr20	-3.01173	3.66126
NM_001143811	BDNF	brain-derived neurotrophic factor	chr11	-2.26497	2.12629
NM_001165	BIRC3	baculoviral IAP repeat-containing 3	chr11	0.140897	0.760827
NM_001202	BMP4	bone morphogenetic protein 4	chr14	-3.20159	3.54018
NM_130850	BMP4	bone morphogenetic protein 4	chr14	-3.20159	3.54018
NM_130851	BMP4	bone morphogenetic protein 4	chr14	-3.20159	3.54018
NM_001719	BMP7	bone morphogenetic protein 7	chr20	-2.26832	4.12909
NM_033254	BOC	Boc homolog (mouse)	chr3	-4.24469	1.88891
NM_183242	BTBD8	BTB (POZ) domain containing 8	chr1	-2.79629	2.72957
NM_001731	BTG1	B-cell translocation gene 1, anti-proliferative	chr12	2.09233	0.55365
NM_022153	C10orf54	chromosome 10 open reading frame 54	chr10	3.543	0.21751
NM_001001791	C10orf55	chromosome 10 open reading frame 55	chr10	-4.06486	2.67816
NM_144661	C10orf82	chromosome 10 open reading frame 82	chr10	-1.93128	1.66144
NR_034154	C11orf92	chromosome 11 open reading frame 92	chr11	-4.20521	2.22244
NM_001080524	C16orf90	chromosome 16 open reading frame 90	chr16	-3.21799	4.22829
NM_145272	C17orf50	chromosome 17 open reading frame 50	chr17	-3.98121	2.65484
NM_144697	C1orf51	chromosome 1 open reading frame 51	chr1	-3.03096	3.54548
NM_020317	C1orf63	chromosome 1 open reading frame 63	chr1	0.277404	0.84794
NM_152485	C1orf74	chromosome 1 open reading frame 74	chr1	-4.22606	1.411
NR_038871	C21orf91-OT1	C21orf91 overlapping transcript 1 (non-protein coding)	chr21	-3.74603	2.42187
NR_038870	C21orf91-OT1	C21orf91 overlapping transcript 1 (non-protein coding)	chr21	-3.91162	2.75305
NM_015372	C22orf24	chromosome 22 open reading frame 24	chr22	-3.17197	3.24655
NM_013310	C2orf27A	hypothetical LOC642669; chromosome 2 open reading frame 27A; hypothetical LOC644525	chr2	-3.45305	2.63771
NM_173472	C3orf24	chromosome 3 open reading frame 24	chr3	-4.34405	1.251
NM_022090	C5orf54	chromosome 5 open reading frame 54	chr5	-2.63821	2.52559
NM_173667	C5orf64	hypothetical protein FLJ37543	chr5	-0.804801	1.05582
NM_199001	C9orf169	chromosome 9 open reading frame 169	chr9	-3.91783	2.53057
NM_001004353	C9orf173	hypothetical protein LOC441476	chr9	-4.70299	1.77619
NM_147169	C9orf24	chromosome 9 open reading frame 24	chr9	-2.31995	1.73698
NR_026941	CASC2	cancer susceptibility candidate 2	chr10	-2.46892	1.17155
NM_178019	CATSPER3	cation channel, sperm associated 3	chr5	-4.60725	0.758511
NM_001159747	CC2D2B	coiled-coil and C2 domain containing 2B	chr10	-3.03453	2.03146
NM_001001732	CC2D2B	coiled-coil and C2 domain containing 2B	chr10	-3.06093	2.02531
NM_145038	CCDC164	chromosome 2 open reading frame 39	chr2	-2.83678	3.5498
NM_201435	CCDC62	coiled-coil domain containing 62	chr12	-3.67966	2.37713
NR_027918	CCDC62	coiled-coil domain containing 62	chr12	-3.81676	2.575
NM_019083	CCDC76	coiled-coil domain containing 76	chr1	-2.31158	1.11459
NM_001024736	CD276	CD276 molecule	chr15	-2.35516	1.84731
NM_025240	CD276	CD276 molecule	chr15	-2.35516	1.84731
NM_001774	CD37	CD37 molecule	chr19	3.03787	0.256061
NM_001040031	CD37	CD37 molecule	chr19	3.03519	0.257259
NM_000733	CD3E	CD3e molecule, epsilon (CD3-TCR complex)	chr11	2.48605	0.563733
NM_001001392	CD44	CD44 molecule (Indian blood group)	chr11	1.93164	0.479881
NM_001777	CD47	CD47 molecule	chr3	0.522389	0.74154
NM_198793	CD47	CD47 molecule	chr3	0.517283	0.744509
NM_001803	CD52	CD52 molecule	chr1	1.59228	0.471293
NM_001025159	CD74	CD74 molecule, major histocompatibility complex, class II invariant chain	chr5	4.87741	0.359885
NM_004355	CD74	CD74 molecule, major histocompatibility complex, class II invariant chain	chr5	4.87342	0.359682
NM_001025158	CD74	CD74 molecule, major histocompatibility complex, class II invariant chain	chr5	4.83456	0.349432
NM_021810	CDH26	cadherin-like 26	chr20	-4.61889	0.0416142
NM_001172673	CELF5	bruno-like 5, RNA binding protein (Drosophila)	chr19	-2.60205	2.91191
NM_018132	CENPQ	centromere protein Q	chr6	-2.90657	2.12969
NM_001145314	CEP44	KIAA1712	chr4	-3.95138	2.12853
NM_020770	CGN	cingulin	chr1	-2.627	2.93465
NR_027856	CLK1	CDC-like kinase 1	chr2	0.300912	1.29402
NM_017801	CMTM6	CKLF-like MARVEL transmembrane domain containing 6	chr3	1.10477	0.704091
NM_004368	CNN2	calponin 2	chr19	3.24621	0.298515
NM_201277	CNN2	calponin 2	chr19	3.23026	0.299883
NM_144571	CNOT6L	CCR4-NOT transcription complex, subunit 6-like	chr4	0.056767	0.72994
NM_001111101	CNRIP1	cannabinoid receptor interacting protein 1	chr2	-4.67125	0.520737
NM_130386	COLEC12	collectin sub-family member 12	chr18	-3.22878	3.48291
NM_001193333	CORO1A	coronin, actin binding protein, 1A	chr16	3.73929	0.0643312
NM_007074	CORO1A	coronin, actin binding protein, 1A	chr16	3.73589	0.0641652
NM_004374	COX6C	cytochrome c oxidase subunit VIc	chr8	-2.26373	1.12165
NM_001864	COX7A1	cytochrome c oxidase subunit VIIa polypeptide 1 (muscle)	chr19	-4.96537	0.212234
NM_001014444	CRYM	crystallin, mu	chr16	-3.0041	3.01544
NM_156039	CSF3R	colony stimulating factor 3 receptor (granulocyte)	chr1	4.40013	0.201611
NM_000760	CSF3R	colony stimulating factor 3 receptor (granulocyte)	chr1	4.39974	0.201499
NM_172313	CSF3R	colony stimulating factor 3 receptor (granulocyte)	chr1	4.26817	0.203839
NM_002993	CXCL6	chemokine (C-X-C motif) ligand 6 (granulocyte chemotactic protein 2)	chr4	-3.0541	3.93833
NM_000102	CYP17A1	cytochrome P450, family 17, subfamily A, polypeptide 1	chr10	-4.99034	0.387814
NM_000765	CYP3A7	cytochrome P450, family 3, subfamily A, polypeptide 7	chr7	-2.35353	4.70706
NM_001098504	DDX17	DEAD (Asp-Glu-Ala-Asp) box polypeptide 17	chr22	2.62969	0.393906
NM_006386	DDX17	DEAD (Asp-Glu-Ala-Asp) box polypeptide 17	chr22	2.62969	0.393906
NM_001195216	DENND1B	DENN/MADD domain containing 1B	chr1	-3.27394	2.37419
NM_198459	DENND2C	DENN/MADD domain containing 2C	chr1	-4.53196	0.76429
NM_001042702	DFNB59	deafness, autosomal recessive 59	chr2	-3.85044	2.28463
NM_001042517	DIAPH3	diaphanous homolog 3 (Drosophila)	chr13	-2.24231	2.73267
NM_001035516	DMKN	dermokine	chr19	-3.74216	2.37371
NM_018897	DNAH7	dynein, axonemal, heavy chain 7	chr2	-3.32047	3.97552
NM_001201366	DNAL1	dynein, axonemal, light chain 1	chr14	-2.26192	1.05611
NM_031427	DNAL1	dynein, axonemal, light chain 1	chr14	-2.26204	1.05588
NM_013369	DNMT3L	DNA (cytosine-5-)-methyltransferase 3-like	chr21	-2.97099	2.84457
NM_175867	DNMT3L	DNA (cytosine-5-)-methyltransferase 3-like	chr21	-2.97099	2.84457
NM_001017520	DNTT	deoxynucleotidyltransferase, terminal	chr10	-3.33081	3.56422
NM_004088	DNTT	deoxynucleotidyltransferase, terminal	chr10	-3.33081	3.56422
NR_002833	DPY19L2P1	dpy-19-like 2 pseudogene 1 (C. elegans)	chr7	-2.31222	2.50797
NM_000796	DRD3	dopamine receptor D3	chr3	-2.92552	3.53733
NM_033663	DRD3	dopamine receptor D3	chr3	-2.92552	3.53733
NM_032980	DTNA	dystrobrevin, alpha	chr18	-2.28	2.73671
NM_001142314	DUSP19	dual specificity phosphatase 19	chr2	-4.08482	1.97219
NM_080876	DUSP19	dual specificity phosphatase 19	chr2	-4.08482	1.97219
NM_001077706	ECT2L	epithelial cell transforming sequence 2 oncogene-like	chr6	-3.79573	2.34787
NM_001195037	ECT2L	epithelial cell transforming sequence 2 oncogene-like	chr6	-3.79573	2.34787
NM_001402	EEF1A1	eukaryotic translation elongation factor 1 alpha-like 7; eukaryotic translation elongation factor 1 alpha-like 3; similar to eukaryotic translation elongation factor 1 alpha 1; eukaryotic translation elongation factor 1 alpha 1	chr6	4.71844	0.294416
NM_001404	EEF1G	eukaryotic translation elongation factor 1 gamma	chr11	3.23013	0.360821
NM_001961	EEF2	eukaryotic translation elongation factor 2	chr19	4.39889	0.0198789
NR_026738	EFCAB5	EF-hand calcium binding domain 5	chr17	-4.54154	2.44567
NM_001128636	ELFN1	extracellular leucine-rich repeat and fibronectin type III domain containing 1	chr7	-2.27695	4.5539
NM_018712	ELMOD1	ELMO/CED-12 domain containing 1	chr11	-0.826537	1.35892
NM_133457	EMID2	EMI domain containing 2	chr7	-1.28601	1.40243
NM_001242699	ENO4	chromosome 10 open reading frame 134	chr10	-3.12012	3.77685
NM_152512	ENTHD1	ENTH domain containing 1	chr22	-2.59131	2.31961
NM_001130140	ERAP2	endoplasmic reticulum aminopeptidase 2	chr5	-0.385144	1.29351
NM_022350	ERAP2	endoplasmic reticulum aminopeptidase 2	chr5	-0.385144	1.29351
NM_001017420	ESCO2	establishment of cohesion 1 homolog 2 (S. cerevisiae)	chr8	-4.80651	0.764455
NM_001214903	ESR2	estrogen receptor 2 (ER beta)	chr14	-4.43858	1.06291
NM_001004341	ETV3L	ets variant 3-like	chr1	-3.32024	3.88966
NM_001079675	ETV4	ets variant 4	chr17	-3.87793	2.22743
NM_006495	EVI2B	ecotropic viral integration site 2B	chr17	3.04487	0.336349
NM_001142473	FAIM3	Fas apoptotic inhibitory molecule 3	chr1	2.07537	0.462647
NM_001242312	FAM124A	family with sequence similarity 124A	chr13	-1.55183	2.20351
NM_145019	FAM124A	family with sequence similarity 124A	chr13	-1.55183	2.20351
NM_001201543	FAM161A	family with sequence similarity 161, member A	chr2	-3.93212	2.07625
NM_032180	FAM161A	family with sequence similarity 161, member A	chr2	-3.97313	2.1382
NR_037710	FAM161A	family with sequence similarity 161, member A	chr2	-3.97313	2.1382
NM_024643	FAM164C	family with sequence similarity 164, member C	chr14	-3.17456	4.17926
NM_001042430	FAM164C	family with sequence similarity 164, member C	chr14	-3.19272	4.21557
NM_001122646	FAM178B	family with sequence similarity 178, member B	chr2	-4.85017	0.442535
NM_152394	FAM194A	chromosome 3 open reading frame 44	chr3	-4.00713	2.47477
NR_027294	FAM201A	chromosome 9 open reading frame 122	chr9	-4.58319	1.19975
NM_001013646	FAM209B	chromosome 20 open reading frame 107	chr20	-3.80286	2.53612
NM_153711	FAM26E	family with sequence similarity 26, member E	chr6	-3.52394	2.29008
NM_138805	FAM3D	family with sequence similarity 3, member D	chr3	-3.83448	2.83367
NR_027055	FAM41C	family with sequence similarity 41, member C	chr1	-3.98468	2.31734
NR_026803	FAM74A1	family with sequence similarity 74, member A1	chr9	-0.775556	1.19972
NM_018088	FAM90A1	family with sequence similarity 90, member A1	chr12	-3.59359	2.69796
NR_028371	FAS-AS1	FAS antisense RNA 1	chr10	-3.34741	2.67061
NM_001171713	FBXL2	F-box and leucine-rich repeat protein 2	chr3	-4.3768	2.42857
NM_012157	FBXL2	F-box and leucine-rich repeat protein 2	chr3	-4.3768	2.42857
NM_001244753	FCGR3B	Fc fragment of IgG, low affinity IIIb, receptor (CD16b)	chr1	3.47696	0.391279
NM_000570	FCGR3B	Fc fragment of IgG, low affinity IIIb, receptor (CD16b)	chr1	3.47525	0.391324
NM_017946	FKBP14	FK506 binding protein 14, 22 kDa	chr7	-3.85028	2.087
NM_001198784	FLJ27352	hypothetical LOC145788	chr15	-4.05596	2.34601
NR_028351	FLJ33360	FLJ33360 protein	chr5	-1.5	1.95998
NM_002158	FOXN2	forkhead box N2	chr2	-0.727792	0.999075
NM_001193306	FPR1	formyl peptide receptor 1	chr19	3.28782	0.146491
NM_002029	FPR1	formyl peptide receptor 1	chr19	3.28764	0.146249
NM_032892	FRMD5	FERM domain containing 5	chr15	-2.81835	3.43558
NM_000148	FUT1	fucosyltransferase 1 (galactoside 2-alpha-L-fucosyltransferase, H blood group)	chr19	-2.61706	4.90771
NM_001465	FYB	FYN binding protein (FYB-120/130)	chr5	2.77083	0.532441
NM_199335	FYB	FYN binding protein (FYB-120/130)	chr5	2.76781	0.531269
NM_001243093	FYB	FYN binding protein (FYB-120/130)	chr5	2.76536	0.535321
NM_002043	GABRR2	gamma-aminobutyric acid (GABA) receptor, rho 2	chr6	-3.80889	2.87176
NM_004861	GAL3ST1	galactose-3-O-sulfotransferase 1	chr22	-1.90488	1.83697
NM_001122636	GALNT9	UDP-N-acetyl-alpha-D-galactosamine:polypeptide N-acetylgalactosaminyltransferase 9 (GalNAc-T9)	chr12	-2.90796	2.35425
NM_054110	GALNTL2	UDP-N-acetyl-alpha-D-galactosamine:polypeptide N-acetylgalactosaminyltransferase-like 2	chr3	-2.26804	3.77794
NM_002046	GAPDH	glyceraldehyde-3-phosphate dehydrogenase-like 6; hypothetical protein LOC100133042; glyceraldehyde-3-phosphate dehydrogenase	chr12	3.75439	0.244199
NM_032293	GARNL3	GTPase activating Rap/RanGAP domain-like 3	chr9	-4.82108	0.042179
NR_028361	GGNBP1	gametogenetin binding protein 1	chr6	-2.65025	5.3005
NM_022562	GH1	growth hormone 1	chr17	-2.61013	2.9009
NM_022560	GH1	growth hormone 1	chr17	-5.19623	0.0974986
NM_005142	GIF	gastric intrinsic factor (vitamin B synthesis)	chr11	-2.80406	2.85729
NM_002060	GJA4	gap junction protein, alpha 4, 37kDa	chr1	-4.44065	1.40605
NM_147193	GLIS1	GLIS family zinc finger 1	chr1	-3.55636	2.27743
NM_002070	GNAI2	guanine nucleotide binding protein (G protein), alpha inhibiting activity polypeptide 2	chr3	3.51211	0.324869
NM_001166425	GNAI2	guanine nucleotide binding protein (G protein), alpha inhibiting activity polypeptide 2	chr3	3.48884	0.295282
NM_006098	GNB2L1	guanine nucleotide binding protein (G protein), beta polypeptide 2-like 1	chr5	3.66118	0.31281
NM_016541	GNG13	guanine nucleotide binding protein (G protein), gamma 13	chr16	-4.69193	1.30815
NM_001098721	GNG4	guanine nucleotide binding protein (G protein), gamma 4	chr1	-1.98705	1.63975
NM_001448	GPC4	glypican 4	chrX	-3.24908	3.94183
NM_005288	GPR12	G protein-coupled receptor 12	chr13	-0.820343	0.915648
NM_001161415	GPR17	G protein-coupled receptor 17	chr2	-2.17419	2.02903
NM_001161416	GPR17	G protein-coupled receptor 17	chr2	-2.17419	2.02903
NM_139209	GRK7	G protein-coupled receptor kinase 7	chr3	-2.65695	5.3139
NM_000843	GRM6	glutamate receptor, metabotropic 6	chr5	-0.749902	1.01664
NM_021957	GYS2	glycogen synthase 2 (liver)	chr12	-2.61702	2.94185
NM_002107	H3F3A	H3 histone, family 3B (H3.3B); H3 histone, family 3A pseudogene; H3 histone, family 3A; similar to H3 histone, family 3B; similar to histone H3.3B	chr1	2.84476	0.398369
NR_002315	H3F3AP4	H3 histone, family 3B (H3.3B); H3 histone, family 3A pseudogene; H3 histone, family 3A; similar to H3 histone, family 3B; similar to histone H3.3B	chr1	2.84471	0.398465
NM_021817	HAPLN2	hyaluronan and proteoglycan link protein 2	chr1	-2.30065	4.60131
NM_012259	HEY2	hypothetical LOC100129733; hairy/enhancer-of-split related with YRPW motif 2	chr6	-2.2378	2.35914
NM_001242758	HLA-A	major histocompatibility complex, class I, A	chr6	4.10312	0.383708
NM_002116	HLA-A	major histocompatibility complex, class I, A	chr6	4.10312	0.383708
NM_005514	HLA-B	major histocompatibility complex, class I, C; major histocompatibility complex, class I, B	chr6	4.53915	0.353082
NM_001243042	HLA-C	major histocompatibility complex, class I, C; major histocompatibility complex, class I, B	chr6	4.12674	0.554271
NM_002117	HLA-C	major histocompatibility complex, class I, C; major histocompatibility complex, class I, B	chr6	4.12674	0.554271
NM_005516	HLA-E	major histocompatibility complex, class I, E	chr6	4.54877	0.299868
NR_001434	HLA-H	major histocompatibility complex, class I, H (pseudogene)	chr6	1.49856	0.981012
NR_026778	HNRNPU-AS1	chromosome 1 open reading frame 199	chr1	0.0616497	0.727792
NM_001199829	HORMAD1	HORMA domain containing 1	chr1	-4.13235	1.76568
NM_032132	HORMAD1	HORMA domain containing 1	chr1	-4.13235	1.76568
NM_018951	HOXA10	homeobox A10	chr7	-4.62158	0.205532
NM_018953	HOXC5	homeobox C5	chr12	-2.70633	3.20498
NM_000613	HPX	hemopexin	chr11	-4.44117	1.05676
NM_001197327	HSPA12B	heat shock 70kD protein 12B	chr20	-4.36312	1.41611
NM_052970	HSPA12B	heat shock 70kD protein 12B	chr20	-4.36312	1.41611
NR_002768	HYMAI	hydatidiform mole associated and imprinted (non-protein coding)	chr6	-2.66419	2.0945
NM_194294	IDO2	indoleamine 2,3-dioxygenase 2	chr8	-3.38808	4.21982
NM_006435	IFITM2	interferon induced transmembrane protein 2 (1-8D)	chr11	4.2878	0.304986
NR_001590	IFITM4P	interferon induced transmembrane protein 4 pseudogene	chr6	-2.87886	2.66032
NM_144646	IGJ	immunoglobulin J polypeptide, linker protein for immunoglobulin alpha and mu polypeptides	chr4	1.10543	0.994048
NM_020070	IGLL1	immunoglobulin lambda-like polypeptide 1	chr22	-1.24356	2.78016
NM_152855	IGLL1	immunoglobulin lambda-like polypeptide 1	chr22	-1.24356	2.78016
NM_001205280	IGSF23	immunoglobulin superfamily, member 23	chr19	-4.64527	1.70505
NM_000880	IL7	interleukin 7	chr8	-3.34558	2.59445
NM_001199887	IL7	interleukin 7	chr8	-3.35788	2.61907
NM_016247	IMPG2	interphotoreceptor matrix proteoglycan 2	chr3	-3.7327	2.39654
NM_002192	INHBA	inhibin, beta A	chr7	-2.96891	2.57893
NM_001031715	IQCH	IQ motif containing H	chr15	-2.33935	1.08413
NM_001145805	IRGM	immunity-related GTPase family, M	chr5	-4.66073	1.65854
NM_001127491	ITGB2	integrin, beta 2 (complement component 3 receptor 3 and 4 subunit)	chr21	3.65588	0.0103781
NM_000211	ITGB2	integrin, beta 2 (complement component 3 receptor 3 and 4 subunit)	chr21	3.65386	0.0170236
NM_001166434	ITIH1	inter-alpha (globulin) inhibitor H1	chr3	-2.22434	2.50306
NM_001166435	ITIH1	inter-alpha (globulin) inhibitor H1	chr3	-2.22434	2.50306
NM_001166436	ITIH1	inter-alpha (globulin) inhibitor H1	chr3	-2.22434	2.50306
NM_002215	ITIH1	inter-alpha (globulin) inhibitor H1	chr3	-2.22434	2.50306
NM_021999	ITM2B	integral membrane protein 2B	chr13	3.58247	0.189145
NM_207335	KBTBD12	kelch domain containing 6	chr3	-4.74666	0.995091
NM_001204269	KCNA2	potassium voltage-gated channel, shaker-related subfamily, member 2	chr1	-4.8922	0.704012
NM_001251874	KHDC1	KH homology domain containing 1; hypothetical protein LOC100129128	chr6	-2.63143	1.36889
NM_014431	KIAA1274	KIAA1274	chr10	-4.27186	1.39571
NM_020775	KIAA1324	KIAA1324	chr1	-0.015579	0.819447
NM_001080484	KIAA1751	KIAA1751	chr1	-0.83631	1.07821
NM_001129993	KIAA1841	KIAA1841	chr2	-2.53314	1.61568
NM_001253725	KREMEN2	kringle containing transmembrane protein 2	chr16	-5.17678	0.211105
NM_024507	KREMEN2	kringle containing transmembrane protein 2	chr16	-5.17678	0.211105
NM_145315	LACE1	lactation elevated 1	chr6	-3.42991	2.41888
NM_006762	LAPTM5	lysosomal multispanning membrane protein 5	chr1	3.98831	0.228485
NM_194442	LBR	lamin B receptor	chr1	0.78755	0.561314
NM_002298	LCP1	lymphocyte cytosolic protein 1 (L-plastin)	chr13	4.07616	0.0373814
NR_026552	LINC00161	non-protein coding RNA 161	chr21	-4.73277	0.82144
NR_026553	LINC00161	non-protein coding RNA 161	chr21	-5.10388	0.97442
NR_015376	LINC00200	chromosome 10 open reading frame 139	chr10	-1.665	1.8827
NR_027146	LINC00469	chromosome 17 open reading frame 54	chr17	-3.58487	1.7541
NM_014583	LMCD1	LIM and cysteine-rich domains 1	chr3	-3.86173	2.50171
NR_027335	LOC100130015	hypothetical LOC100130015	chr16	-4.46589	0.93975
NR_034014	LOC100131060	similar to hCG2031405	chr1	-2.2353	2.17841
NR_028325	LOC100132062	hypothetical LOC100132062	chr1	3.78653	0.303603
NR_028322	LOC100132287	hypothetical LOC100132287	chr1	3.78653	0.303603
NR_028326	LOC100133161	hypothetical LOC100133161	chr11	2.98047	0.339663
NR_038831	LOC100133311	similar to hCG1644697	chr7	-2.7547	2.6065
NR_038832	LOC100133311	similar to hCG1644697	chr7	-2.7547	2.6065
NR_028327	LOC100133331	hypothetical LOC100133331	chr1	3.49903	0.316952
NR_038988	LOC100287765	hypothetical LOC100287765	chrX	-4.60125	1.77694
NR_040246	LOC100287944	hypothetical protein LOC100287944	chr12	-3.89868	2.2381
NR_036475	LOC100289656	similar to dexamethasone-induced protein	chr15	-2.85107	2.95131
NR_040043	LOC100505536	ISM1 antisense RNA 1	chr20	-2.32507	4.65014
NR_038342	LOC100505875	long intergenic non-protein coding RNA 1088	chr4	-2.63893	1.40362
NR_039994	LOC100505894	TMEM161B antisense RNA 1	chr5	-3.29391	3.57583
NR_039993	LOC100505894	TMEM161B antisense RNA 1	chr5	-3.36338	3.71478
NR_039995	LOC100505894	TMEM161B antisense RNA 1	chr5	-3.36338	3.71478
NR_044993	LOC100506394	GAS6 antisense RNA 2 (head to head)	chr13	-2.42813	4.85625
NR_038927	LOC100506660	DDX11 antisense RNA 1	chr12	-4.21602	2.75012
NR_038981	LOC100507254	long intergenic non-protein coding RNA 1013	chr6	-3.03435	2.97129
NM_001242740	LOC100507462	uncharacterized LOC100507462	chr6	-2.69157	3.06378
NR_038953	LOC100507564	uncharacterized LOC100507564	chr1	-4.28745	1.91413
NR_038942	LOC100630918	uncharacterized LOC100630918	chr2	-4.76645	0.142829
NR_038869	LOC254099	hypothetical protein LOC254099	chr1	-3.29707	2.42023
NR_033852	LOC283177	hypothetical protein LOC283177	chr11	-3.46189	2.55799
NR_040057	LOC283683	hypothetical protein LOC283683	chr15	-3.46563	4.18044
NR_038425	LOC284576	hypothetical protein LOC284576	chr1	-5.01789	1.03524
NR_027277	LOC344967	acyl-CoA thioesterase 7 pseudogene	chr4	-2.62974	2.50996
NR_003525	LOC387646	leucine rich repeat containing 37, member A family pseudogene	chr10	-2.27643	2.49579
NM_001243537	LOC388849	similar to hCG1732289	chr22	-4.53828	1.75843
NR_040004	LOC401074	hypothetical LOC401074	chr3	-2.75076	2.40411
NR_040005	LOC401074	hypothetical LOC401074	chr3	-2.75076	2.40411
NR_024495	LOC642826	hypothetical LOC642826	chr10	-2.99013	2.96828
NR_038383	LOC643770	hypothetical LOC643770	chr12	-2.94944	1.83026
NR_024334	LOC645431	hypothetical LOC645431	chr14	-2.68926	1.08481
NM_001013647	LOC646851	similar to OTTHUMP00000028720	chr22	-0.698372	1.15959
NR_024398	LOC728723	hypothetical LOC728723	chr5	-2.38106	1.75012
NR_024440	LOC729609	hypothetical protein LOC729609	chrX	-4.93134	1.04028
NM_002317	LOX	lysyl oxidase	chr5	-3.82136	2.68171
NM_001167672	LPP	LIM domain containing preferred translocation partner in lipoma	chr3	0.636469	0.73195
NM_018557	LRP1B	low density lipoprotein-related protein 1B (deleted in tumors)	chr2	-3.26418	3.97202
NM_020794	LRRC7	leucine rich repeat containing 7	chr1	-2.06935	4.1387
NM_000239	LYZ	lysozyme (renal amyloidosis)	chr12	3.95606	0.339805
NR_002819	MALAT1	metastasis associated lung adenocarcinoma transcript 1 (non-protein coding)	chr11	4.01502	1.06039
NR_003530	MEG3	maternally expressed 3 (non-protein coding)	chr14	-4.98681	1.55513
NM_001093725	MEX3A	mex-3 homolog A (C. elegans)	chr1	-4.13699	2.85773
NM_012214	MGAT4A	mannosyl (alpha-1,3-)-glycoprotein beta-1,4-N-acetylglucosaminyltransferase, isozyme A	chr2	-0.208786	0.915865
NR_031596	MIR1227	microRNA 1227	chr19	-3.44943	4.23345
NR_031707	MIR1307	microRNA 1307	chr10	-3.32273	4.08912
NR_029584	MIR198	microRNA 198	chr3	-3.5706	1.927
NR_029895	MIR331	microRNA 331	chr12	-2.9937	3.23658
NR_037447	MIR3676	microRNA 3676	chr17	-3.01119	2.92499
NR_037456	MIR3685	microRNA 3685	chr12	-2.94483	3.42628
NR_029865	MIR372	microRNA 372	chr19	-4.81108	1.7044
NR_037504	MIR3939	microRNA 3939	chr6	-2.91325	2.96348
NR_029945	MIR423	microRNA 423	chr17	-4.85734	1.04895
NR_036247	MIR4284	microRNA 4284	chr7	-2.71733	2.42266
NR_039677	MIR4467	microRNA 4467	chr7	-3.9659	2.62525
NR_039741	MIR4516	microRNA 4516	chr16	-2.91931	3.48445
NR_039742	MIR4517	microRNA 4517	chr16	-2.74613	2.27013
NR_039784	MIR4641	microRNA 4641	chr6	-4.66614	1.35866
NR_039898	MIR4744	microRNA 4744	chr18	-3.95897	2.73608
NR_039918	MIR4761	microRNA 4761	chr22	-3.14779	3.28358
NR_039923	MIR4766	microRNA 4766	chr22	-3.52877	4.39212
NR_030331	MIR600	microRNA 600; chromosome 9 open reading frame 45	chr9	-4.81524	0.400114
NR_030396	MIR659	microRNA 659	chr22	-4.36706	1.10821
NR_030639	MIR941-3	microRNA 941-1; microRNA 941-3; microRNA 941-2	chr20	-4.11528	2.12117
NR_040032	MIR941-4	microRNA 941-4	chr20	-3.3742	3.99757
NM_005664	MKRN3	makorin ring finger protein 3	chr15	-2.66166	2.65791
NM_005511	MLANA	melan-A	chr9	-3.69041	1.51155
NM_024756	MMRN2	multimerin 2	chr10	-4.03907	2.64629
NM_001145450	MORN2	MORN repeat containing 2	chr2	-3.14016	2.44392
NM_178832	MORN4	MORN repeat containing 4	chr10	-3.79166	2.27903
NM_001098831	MORN4	MORN repeat containing 4	chr10	-3.88267	2.44317
NM_001044370	MPPED1	metallophosphoesterase domain containing 1	chr22	-2.81456	2.8783
NM_001190472	MTRNR2L3	MT-RNR2-like 3	chr20	-0.631613	1.4876
NM_001190476	MTRNR2L4	MT-RNR2-like 4	chr16	-2.25688	1.13998
NM_001190702	MTRNR2L8	MT-RNR2-like 8	chr11	-3.12746	4.12204
NM_001204289	MUC1	mucin 1, cell surface associated	chr1	-3.22424	2.54862
NM_001204291	MUC1	mucin 1, cell surface associated	chr1	-3.22424	2.54862
NM_001204290	MUC1	mucin 1, cell surface associated	chr1	-3.23291	2.56597
NM_004533	MYBPC2	myosin binding protein C, fast type	chr19	-1.9164	1.66294
NM_006471	MYL12A	myosin, light chain 12A, regulatory, non-sarcomeric	chr18	1.96524	0.498981
NM_182493	MYLK3	myosin light chain kinase 3	chr16	-3.02183	3.03166
NM_012335	MYO1F	myosin IF	chr19	3.66437	0.0209211
NM_003970	MYOM2	myomesin (M-protein) 2, 165kDa	chr8	-1.08693	1.57424
NM_004538	NAP1L3	nucleosome assembly protein 1-like 3	chrX	-4.48963	0.882677
NR_028375	NCRUPAR	non-protein coding RNA, upstream of F2R/PAR1	chr5	-2.31618	2.59273
NR_026875	NEURL3	neuralized homolog 3 (Drosophila) pseudogene	chr2	-2.76082	3.66731
NM_001136022	NFATC4	nuclear factor of activated T-cells, cytoplasmic, calcineurin-dependent 4	chr14	-2.96208	2.00854
NM_001198966	NFATC4	nuclear factor of activated T-cells, cytoplasmic, calcineurin-dependent 4	chr14	-3.04872	2.18182
NM_004554	NFATC4	nuclear factor of activated T-cells, cytoplasmic, calcineurin-dependent 4	chr14	-3.04872	2.18182
NM_018376	NIPSNAP3B	nipsnap homolog 3B (C. elegans)	chr9	-4.36001	1.42183
NM_000435	NOTCH3	Notch homolog 3 (Drosophila)	chr19	-4.5316	0.471543
NM_144603	NOXO1	NADPH oxidase organizer 1	chr16	-4.55146	1.58897
NM_001113475	NOXRED1	chromosome 14 open reading frame 148	chr14	-4.95471	0.376453
NM_002517	NPAS1	neuronal PAS domain protein 1	chr19	-5.14868	0.0105167
NM_018534	NRP2	neuropilin 2	chr2	-3.73832	2.6652
NM_201267	NRP2	neuropilin 2	chr2	-3.73832	2.6652
NM_201264	NRP2	neuropilin 2	chr2	-4.0279	2.43261
NM_001135659	NRXN1	neurexin 1	chr2	-3.76969	2.27212
NM_004801	NRXN1	neurexin 1	chr2	-3.76969	2.27212
NM_007083	NUDT6	nudix (nucleoside diphosphate linked moiety X)-type motif 6	chr4	-4.53488	0.759005
NM_198041	NUDT6	nudix (nucleoside diphosphate linked moiety X)-type motif 6	chr4	-4.53683	0.957246
NM_020729	ODF2L	outer dense fiber of sperm tails 2-like	chr1	-1.38757	1.07182
NM_001007022	ODF2L	outer dense fiber of sperm tails 2-like	chr1	-1.38765	1.07165
NM_001008503	OPRM1	opioid receptor, mu 1	chr6	-4.92335	0.786236
NM_001004454	OR1L8	olfactory receptor, family 1, subfamily L, member 8	chr9	-3.01277	3.36013
NM_144672	OTOA	otoancorin	chr16	-3.89697	3.26482
NM_017493	OTUD4	OTU domain containing 4	chr4	-2.9685	3.18617
NM_002568	PABPC1	poly(A) binding protein, cytoplasmic pseudogene 5; poly(A) binding protein, cytoplasmic 1	chr8	3.84398	0.255746
NM_014005	PCDHA9	protocadherin alpha 9	chr5	-0.877926	1.34155
NM_019119	PCDHB9	protocadherin beta 10; protocadherin beta 9	chr5	-4.66283	1.85693
NM_031993	PCDHGA1	protocadherin gamma subfamily A, 1	chr5	-2.24093	2.07822
NM_013363	PCOLCE2	procollagen C-endopeptidase enhancer 2	chr3	-2.11993	2.27272
NM_145341	PDCD4	programmed cell death 4 (neoplastic transformation inhibitor)	chr10	0.322145	0.765587
NM_014456	PDCD4	programmed cell death 4 (neoplastic transformation inhibitor)	chr10	0.32175	0.764797
NM_001199492	PDCD4	programmed cell death 4 (neoplastic transformation inhibitor)	chr10	0.319995	0.766601
NM_006204	PDE6C	phosphodiesterase 6C, cGMP-specific, cone, alpha prime	chr10	-4.62893	1.46616
NM_024895	PDZD7	PDZ domain containing 7	chr10	-2.73934	3.43905
NM_005022	PFN1	profilin 1	chr17	3.74078	0.233205
NM_024947	PHC3	polyhomeotic homolog 3 (Drosophila)	chr3	-0.0530222	0.69819
NM_000444	PHEX	phosphate regulating endopeptidase homolog, X-linked	chrX	-4.25433	1.6342
NM_002638	PI3	peptidase inhibitor 3, skin-derived	chr20	0.663162	0.91465
NM_001161498	PLEKHD1	similar to pleckstrin homology domain protein (5V327)	chr14	-4.35987	1.24477
NR_024591	POM121L1P	POM121 membrane glycoprotein-like 1 (rat) pseudogene	chr22	-4.27306	2.63604
NR_024583	POM121L8P	POM121 membrane glycoprotein-like 8 (rat) pseudogene	chr22	-5.07389	1.03439
NM_002699	POU3F1	POU class 3 homeobox 1	chr1	-2.72207	3.0405
NM_003713	PPAP2B	phosphatidic acid phosphatase type 2B	chr1	-4.11228	1.9183
NM_001077620	PRCD	progressive rod-cone degeneration	chr17	-4.47939	1.48175
NR_033357	PRCD	progressive rod-cone degeneration	chr17	-4.30533	1.33581
NM_001110213	PRH2	proline-rich protein HaeIII subfamily 1; proline-rich protein HaeIII subfamily 2	chr12	-2.5871	2.77055
NM_006259	PRKG2	protein kinase, cGMP-dependent, type II	chr4	-2.98176	2.20707
NM_000951	PRRG2	proline rich Gla (G-carboxyglutamic acid) 2	chr19	-5.04276	0.546526
NM_005865	PRSS16	protease, serine, 16 (thymus)	chr6	-4.92234	0.0489001
NM_001099780	PSMB11	proteasome (prosome, macropain) subunit, beta type, 11	chr14	-2.48584	4.97168
NM_005048	PTH2R	parathyroid hormone 2 receptor	chr2	-3.40079	4.05076
NM_016277	RAB23	RAB23, member RAS oncogene family	chr6	-4.5139	1.25808
NM_183235	RAB27A	RAB27A, member RAS oncogene family	chr15	0.709534	0.614603
NM_004580	RAB27A	RAB27A, member RAS oncogene family	chr15	0.708429	0.614484
NM_183236	RAB27A	RAB27A, member RAS oncogene family	chr15	0.708033	0.614691
NM_183234	RAB27A	RAB27A, member RAS oncogene family	chr15	0.707954	0.614532
NM_017516	RAB39A	RAB39, member RAS oncogene family	chr11	-4.77368	0.661154
NM_002867	RAB3B	RAB3B, member RAS oncogene family	chr1	-0.115119	0.919256
NM_016530	RAB8B	RAB8B, member RAS oncogene family	chr15	0.0136448	0.706832
NM_002872	RAC2	ras-related C3 botulinum toxin substrate 2 (rho family, small GTP binding protein Rac2)	chr22	3.46362	0.234224
NM_001145522	RAI14	retinoic acid induced 14	chr5	-2.84346	3.17049
NM_153815	RASGRF1	Ras protein-specific guanine nucleotide-releasing factor 1	chr15	-4.37793	2.22427
NM_001195303	RGS5	regulator of G-protein signaling 5	chr1	-2.94298	3.22055
NM_003617	RGS5	regulator of G-protein signaling 5	chr1	-2.94298	3.22055
NM_152756	RICTOR	RPTOR independent companion of MTOR, complex 2	chr5	-0.113	0.929966
NM_017831	RNF125	ring finger protein 125	chr18	0.183134	0.794357
NM_006914	RORB	RAR-related orphan receptor B	chr9	-2.99612	2.89483
NM_006013	RPL10	ribosomal protein L10; ribosomal protein L10 pseudogene 15; ribosomal protein L10 pseudogene 6; ribosomal protein L10 pseudogene 16; ribosomal protein L10 pseudogene 9	chrX	4.07314	0.328671
NR_026898	RPL10	ribosomal protein L10; ribosomal protein L10 pseudogene 15; ribosomal protein L10 pseudogene 6; ribosomal protein L10 pseudogene 16; ribosomal protein L10 pseudogene 9	chrX	3.96815	0.301959
NM_033251	RPL13	ribosomal protein L13 pseudogene 12; ribosomal protein L13	chr16	4.17472	0.189951
NM_000977	RPL13	ribosomal protein L13 pseudogene 12; ribosomal protein L13	chr16	4.17452	0.190001
NM_001243130	RPL13	ribosomal protein L13 pseudogene 12; ribosomal protein L13	chr16	4.17431	0.189758
NM_001243131	RPL13	ribosomal protein L13 pseudogene 12; ribosomal protein L13	chr16	4.12018	0.167884
NM_012423	RPL13A	ribosomal protein L13a pseudogene 7; ribosomal protein L13a pseudogene 5; ribosomal protein L13a pseudogene 16; ribosomal protein L13a; ribosomal protein L13a pseudogene 18	chr19	3.75862	0.2344
NR_026712	RPL13AP5	ribosomal protein L13a pseudogene 7; ribosomal protein L13a pseudogene 5; ribosomal protein L13a pseudogene 16; ribosomal protein L13a; ribosomal protein L13a pseudogene 18	chr19	3.7074	0.21892
NM_001034996	RPL14	ribosomal protein L14	chr3	2.45278	0.49501
NM_003973	RPL14	ribosomal protein L14	chr3	2.45085	0.495439
NM_000979	RPL18	ribosomal protein L18	chr19	3.04854	0.456476
NM_000980	RPL18A	ribosomal protein L18a pseudogene 6; ribosomal protein L18a	chr19	3.50855	0.401493
NM_000981	RPL19	ribosomal protein L19; ribosomal protein L19 pseudogene 12	chr17	3.23124	0.488999
NM_000984	RPL23A	ribosomal protein L23a pseudogene 63; ribosomal protein L23a pseudogene 75; ribosomal protein L23a pseudogene 37; ribosomal protein L23a pseudogene 65; ribosomal protein L23a pseudogene 43; ribosomal protein L23a pseudogene 44; ribosomal protein L23a	chr17	2.39945	0.445121
NM_000988	RPL27	ribosomal protein L27	chr17	1.52008	0.458654
NM_000990	RPL27A	ribosomal protein L27a	chr11	2.27853	0.596659
NM_001136134	RPL28	ribosomal protein L28	chr19	3.85879	0.540194
NM_000991	RPL28	ribosomal protein L28	chr19	3.85856	0.540395
NM_001136135	RPL28	ribosomal protein L28	chr19	3.71421	0.523735
NM_001136137	RPL28	ribosomal protein L28	chr19	3.15801	0.47389
NM_001136136	RPL28	ribosomal protein L28	chr19	3.15748	0.474312
NM_000997	RPL37	ribosomal protein L37	chr5	3.02674	0.0178918
NM_000968	RPL4	ribosomal protein L4; ribosomal protein L4 pseudogene 5; ribosomal protein L4 pseudogene 4	chr15	3.35285	0.151211
NM_000969	RPL5	ribosomal protein L5 pseudogene 34; ribosomal protein L5 pseudogene 1; ribosomal protein L5	chr1	2.5565	0.327346
NM_001024921	RPL9	ribosomal protein L9; ribosomal protein L9 pseudogene 25	chr4	1.18084	0.947756
NM_000661	RPL9	ribosomal protein L9; ribosomal protein L9 pseudogene 25	chr4	1.17606	0.952587
NM_001003	RPLP1	ribosomal protein, large, P1	chr15	3.78356	0.121618
NM_213725	RPLP1	ribosomal protein, large, P1	chr15	3.78154	0.118065
NM_001004	RPLP2	ribosomal protein, large, P2 pseudogene 3; ribosomal protein, large, P2	chr11	3.58007	0.0205509
NM_001019	RPS15A	ribosomal protein S15a pseudogene 17; ribosomal protein S15a pseudogene 19; ribosomal protein S15a pseudogene 12; ribosomal protein S15a pseudogene 24; ribosomal protein S15a pseudogene 11; ribosomal protein S15a	chr16	1.6664	0.631262
NM_001030009	RPS15A	ribosomal protein S15a pseudogene 17; ribosomal protein S15a pseudogene 19; ribosomal protein S15a pseudogene 12; ribosomal protein S15a pseudogene 24; ribosomal protein S15a pseudogene 11; ribosomal protein S15a	chr16	1.66545	0.632023
NM_001020	RPS16	ribosomal protein S16 pseudogene 1; ribosomal protein S16 pseudogene 10; ribosomal protein S16	chr19	2.73496	0.575889
NM_022551	RPS18	ribosomal protein S18 pseudogene 12; ribosomal protein S18 pseudogene 5; ribosomal protein S18	chr6	2.22828	0.300871
NM_001022	RPS19	ribosomal protein S19 pseudogene 3; ribosomal protein S19	chr19	2.26948	0.598814
NM_002952	RPS2	ribosomal protein S2 pseudogene 8; ribosomal protein S2 pseudogene 11; ribosomal protein S2 pseudogene 5; ribosomal protein S2 pseudogene 12; ribosomal protein S2 pseudogene 51; ribosomal protein S2 pseudogene 17; ribosomal protein S2 pseudogene 55; ribosomal protein S2 pseudogene 20; ribosomal protein S2	chr16	3.92659	0.274017
NM_001024	RPS21	ribosomal protein S21	chr20	-0.0121597	0.735799
NM_001029	RPS26	ribosomal protein S26 pseudogene 38; ribosomal protein S26 pseudogene 39; ribosomal protein S26 pseudogene 35; ribosomal protein S26 pseudogene 31; ribosomal protein S26 pseudogene 20; ribosomal protein S26 pseudogene 54; ribosomal protein S26 pseudogene 2; ribosomal protein S26 pseudogene 53; ribosomal protein S26 pseudogene 25; ribosomal protein S26 pseudogene 50; ribosomal protein S26 pseudoge…	chr12	1.11933	0.766859
NM_001177413	RPS27A	ribosomal protein S27a pseudogene 12; ribosomal protein S27a; ribosomal protein S27a pseudogene 11; ribosomal protein S27a pseudogene 16	chr2	0.942603	0.801343
NM_002954	RPS27A	ribosomal protein S27a pseudogene 12; ribosomal protein S27a; ribosomal protein S27a pseudogene 11; ribosomal protein S27a pseudogene 16	chr2	0.939285	0.803747
NM_001135592	RPS27A	ribosomal protein S27a pseudogene 12; ribosomal protein S27a; ribosomal protein S27a pseudogene 11; ribosomal protein S27a pseudogene 16	chr2	0.934482	0.805679
NM_001032	RPS29	ribosomal protein S29 pseudogene 11; ribosomal protein S29 pseudogene 16; ribosomal protein S29 pseudogene 17; ribosomal protein S29 pseudogene 3; ribosomal protein S29 pseudogene 9; ribosomal protein S29	chr14	1.41034	0.902961
NM_001030001	RPS29	ribosomal protein S29 pseudogene 11; ribosomal protein S29 pseudogene 16; ribosomal protein S29 pseudogene 17; ribosomal protein S29 pseudogene 3; ribosomal protein S29 pseudogene 9; ribosomal protein S29	chr14	1.38864	0.904741
NM_001005	RPS3	ribosomal protein S3 pseudogene 3; ribosomal protein S3	chr11	3.19342	0.524849
NM_001006	RPS3A	ribosomal protein S3A pseudogene 5; ribosomal protein S3a pseudogene 47; ribosomal protein S3a pseudogene 49; ribosomal protein S3A; hypothetical LOC100131699; hypothetical LOC100130107	chr4	1.18158	0.894968
NM_001010	RPS6	ribosomal protein S6 pseudogene 25; ribosomal protein S6; ribosomal protein S6 pseudogene 1	chr9	2.82793	0.494957
NM_014433	RTDR1	rhabdoid tumor deletion region gene 1	chr22	-4.5947	1.24143
NM_002965	S100A9	S100 calcium binding protein A9	chr1	3.94461	0.389196
NM_020436	SALL4	sal-like 4 (Drosophila)	chr20	-2.34684	4.69368
NM_173833	SCARA5	scavenger receptor class A, member 5 (putative)	chr8	-2.73613	3.1529
NM_001144757	SCG5	secretogranin V (7B2 protein)	chr15	-2.27255	4.54509
NM_003020	SCG5	secretogranin V (7B2 protein)	chr15	-2.27255	4.54509
NM_003357	SCGB1A1	secretoglobin, family 1A, member 1 (uteroglobin)	chr11	-2.42743	4.85486
NM_021920	SCT	secretin	chr11	-4.6786	0.581702
NM_001008271	SCXA	scleraxis homolog A (mouse); scleraxis homolog B (mouse)	chr8	-3.73667	2.51573
NM_001080514	SCXB	scleraxis homolog A (mouse); scleraxis homolog B (mouse)	chr8	-3.73667	2.51573
NM_000655	SELL	selectin L	chr1	3.59195	0.286647
NR_029467	SELL	selectin L	chr1	3.56355	0.294467
NM_003006	SELPLG	selectin P ligand	chr12	3.17795	0.288907
NM_001206609	SELPLG	selectin P ligand	chr12	3.1616	0.29255
NM_000542	SFTPB	surfactant protein B	chr2	-3.37085	4.23829
NM_198843	SFTPB	surfactant protein B	chr2	-3.50843	4.51189
NM_001099401	SGCE	sarcoglycan, epsilon	chr7	-4.5758	0.522164
NM_003919	SGCE	sarcoglycan, epsilon	chr7	-4.70177	0.571201
NM_001099400	SGCE	sarcoglycan, epsilon	chr7	-4.71043	0.588533
NM_001145719	SH2D4B	SH2 domain containing 4B	chr10	-2.73079	1.81765
NR_027121	SHROOM4	shroom family member 4	chrX	-3.99032	2.16172
NM_005069	SIM2	single-minded homolog 2 (Drosophila)	chr21	-4.62748	0.495737
NM_003049	SLC10A1	solute carrier family 10 (sodium/bile acid cotransporter family), member 1	chr14	-4.2876	1.53787
NM_001143838	SLC13A5	solute carrier family 13 (sodium-dependent citrate transporter), member 5	chr17	-3.25274	3.94915
NM_177550	SLC13A5	solute carrier family 13 (sodium-dependent citrate transporter), member 5	chr17	-3.25274	3.94915
NM_152527	SLC16A14	solute carrier family 16, member 14 (monocarboxylic acid transporter 14)	chr2	-1.98468	2.07135
NM_004803	SLC22A14	solute carrier family 22, member 14	chr3	-3.05426	2.17012
NM_001004326	SLC22A20	solute carrier family 22, member 20	chr11	-3.44869	4.35009
NM_153320	SLC22A7	solute carrier family 22 (organic anion transporter), member 7	chr6	-5.19687	0.0951826
NM_006672	SLC22A7	solute carrier family 22 (organic anion transporter), member 7	chr6	-5.20337	0.0821784
NM_133496	SLC30A7	solute carrier family 30 (zinc transporter), member 7	chr1	-0.684732	0.911578
NM_001144884	SLC30A7	solute carrier family 30 (zinc transporter), member 7	chr1	-0.693088	0.899578
NM_001029858	SLC35F1	solute carrier family 35, member F1	chr6	-2.43381	3.0065
NM_001102614	SLC35G6	acyl-malonyl condensing enzyme 1-like 3; acyl-malonyl condensing enzyme 1-like 2; acyl-malonyl condensing enzyme 1-like 1; acyl-malonyl condensing enzyme 1	chr17	-2.66985	2.67427
NM_003615	SLC4A7	solute carrier family 4, sodium bicarbonate cotransporter, member 7	chr3	-1.47669	1.01107
NR_002593	SLC7A5P1	solute carrier family 7 (cationic amino acid transporter, y+ system), member 5 pseudogene 1	chr16	-4.11662	2.40073
NM_018042	SLFN12	schlafen family member 12	chr17	-2.73873	1.23605
NM_015567	SLITRK5	SLIT and NTRK-like family, member 5	chr13	-3.04133	3.52633
NM_015295	SMCHD1	structural maintenance of chromosomes flexible hinge domain containing 1	chr18	1.60864	0.597583
NR_024007	SMCR5	Smith-Magenis syndrome chromosome region, candidate 5 (non-protein coding)	chr17	-2.98398	3.61381
NM_015092	SMG1	SMG1 homolog, phosphatidylinositol 3-kinase-related kinase (C. elegans)	chr16	0.748135	0.557169
NR_002960	SNORA20	small nucleolar RNA, H/ACA box 20	chr6	-2.35976	1.81661
NR_002575	SNORA27	small nucleolar RNA, H/ACA box 27	chr13	-5.13684	0.0136831
NR_002436	SNORA33	small nucleolar RNA, H/ACA box 33	chr6	-4.76829	1.44286
NR_002975	SNORA43	small nucleolar RNA, H/ACA box 43	chr9	-3.74676	2.84718
NR_004390	SNORA57	small nucleolar RNA, H/ACA box 57	chr11	-4.58588	0.565921
NR_003025	SNORA59A	small nucleolar RNA, H/ACA box 59A	chr1	-2.66598	3.13085
NR_003022	SNORA59B	small nucleolar RNA, H/ACA box 59B	chr1	-2.66598	3.13085
NR_002910	SNORA71B	small nucleolar RNA, H/ACA box 60; small nucleolar RNA, H/ACA box 71C; small nucleolar RNA, H/ACA box 71B; small nucleolar RNA, H/ACA box 71D; small nucleolar RNA, H/ACA box 71A; small nucleolar RNA, H/ACA box 39	chr20	-3.13735	3.72742
NR_003030	SNORD12	small nucleolar RNA, C/D box 12C; small nucleolar RNA, C/D box 12B; small nucleolar RNA, C/D box 12	chr20	-5.07333	0.577698
NR_001456	SNORD38A	small nucleolar RNA, C/D box 38A; small nucleolar RNA, C/D box 38B	chr1	-3.19544	3.64005
NR_001457	SNORD38B	small nucleolar RNA, C/D box 38A; small nucleolar RNA, C/D box 38B	chr1	-4.61503	1.29798
NR_003044	SNORD50B	small nucleolar RNA, C/D box 50B; small nucleolar RNA, C/D box 50A	chr6	-3.40095	4.05108
NR_002742	SNORD52	chromosome 6 open reading frame 48; small nucleolar RNA, C/D box 52	chr6	-4.69376	1.1009
NR_002739	SNORD56	small nucleolar RNA, C/D box 56; small nucleolar RNA, C/D box 56B	chr20	-4.90697	1.25707
NR_002913	SNORD63	small nucleolar RNA, C/D box 63	chr5	-4.01583	3.19585
NR_003057	SNORD69	small nucleolar RNA, C/D box 69	chr3	-5.15478	0.120449
NR_003058	SNORD70	small nucleolar RNA, C/D box 70	chr2	-4.89222	1.90171
NR_002598	SNORD87	small nucleolar RNA, C/D box 87	chr8	-4.82925	1.03267
NR_003029	SNORD9	small nucleolar RNA, C/D box 8; small nucleolar RNA, C/D box 9	chr14	-2.68008	2.49715
NR_003077	SNORD99	small nucleolar RNA, C/D box 99	chr1	-4.55155	1.58824
NM_182513	SPC24	SPC24, NDC80 kinetochore complex component, homolog (S. cerevisiae)	chr19	-3.79303	1.93233
NM_001031618	SPDYE2	speedy homolog E2 (Xenopus laevis)	chr7	-0.728327	0.931689
NM_001166339	SPDYE2L	speedy/RINGO cell cycle regulator family member E2B	chr7	-0.728327	0.931689
NM_001128076	SPDYE4	speedy homolog E4 (Xenopus laevis)	chr17	-4.03068	3.18566
NM_001146210	SPDYE6	speedy homolog E6 (Xenopus laevis); similar to speedy homolog A; speedy homolog E5 (Xenopus laevis); WBSCR19-like protein 8-like; speedy homolog E1 (Xenopus laevis)	chr7	-0.637761	1.02965
NM_003124	SPR	sepiapterin reductase (7,8-dihydrobiopterin:NADP+ oxidoreductase)	chr2	-2.82415	1.61845
NM_017564	STAB2	stabilin 2	chr12	-4.49879	1.08627
NM_001130701	STYX	serine/threonine/tyrosine interacting protein	chr14	-1.11073	0.978928
NM_177973	SULT2B1	sulfotransferase family, cytosolic, 2B, member 1	chr19	-4.9095	0.356276
NM_015551	SUSD5	sushi domain containing 5	chr3	-2.6814	2.56988
NR_024187	SUZ12P	suppressor of zeste 12 homolog pseudogene	chr17	-3.72225	2.30655
NM_023922	TAS2R14	taste receptor, type 2, member 14	chr12	-3.54059	2.36362
NR_027486	TBC1D3P2	TBC1 domain family, member 3 pseudogene 2	chr17	-4.6473	1.33833
NR_002947	TCAM1P	testicular cell adhesion molecule 1 homolog (mouse)	chr17	-0.794277	0.927887
NM_174910	TCTE3	t-complex-associated-testis-expressed 3	chr6	-2.72677	5.45353
NM_003214	TEAD3	TEA domain family member 3	chr6	-4.57919	1.6766
NM_000660	TGFB1	transforming growth factor, beta 1	chr19	3.04443	0.24492
NM_152399	TMEM155	transmembrane protein 155	chr4	-2.51175	5.02349
NM_001167959	TMEM178	transmembrane protein 178	chr2	-2.62893	3.088
NM_001190844	TMEM221	transmembrane protein 221	chr19	-2.68047	1.07444
NM_001114748	TMEM240	chromosome 1 open reading frame 70	chr1	-5.1516	0.186241
NM_001008495	TMEM64	transmembrane protein 64	chr8	-2.39397	1.17278
NM_001146273	TMEM64	transmembrane protein 64	chr8	-2.40804	1.15618
NM_021109	TMSB4X	thymosin-like 2 (pseudogene); thymosin-like 1 (pseudogene); thymosin beta 4, X-linked	chrX	4.14631	0.115036
NM_019022	TMX3	thioredoxin-related transmembrane protein 3	chr18	-1.49739	1.04973
NM_001135733	TP53INP1	tumor protein p53 inducible nuclear protein 1	chr8	-0.191107	1.09342
NM_033285	TP53INP1	tumor protein p53 inducible nuclear protein 1	chr8	-0.191722	1.09219
NM_003294	TPSAB1	tryptase alpha/beta 1; tryptase beta 2	chr16	-3.93159	2.66726
NM_024164	TPSB2	tryptase alpha/beta 1; tryptase beta 2	chr16	-4.58569	0.512849
NR_002794	TREML2P1	triggering receptor expressed on myeloid cells-like 2 pseudogene; triggering receptor expressed on myeloid cells-like 2	chr6	-3.58638	4.00879
NM_138700	TRIM40	tripartite motif-containing 40	chr6	-3.83212	2.47822
NM_152762	TSGA10IP	testis specific, 10 interacting protein	chr11	-2.87314	2.99545
NM_001018036	TSHR	thyroid stimulating hormone receptor	chr14	-2.80769	3.44551
NM_001142626	TSHR	thyroid stimulating hormone receptor	chr14	-2.80769	3.44551
NM_000369	TSHR	thyroid stimulating hormone receptor	chr14	-4.41805	1.44937
NM_152275	TTC30A	tetratricopeptide repeat domain 30A	chr2	-4.11679	1.90939
NM_152517	TTC30B	tetratricopeptide repeat domain 30B	chr2	-3.55288	1.93874
NR_030737	TTC3P1	tetratricopeptide repeat domain 3 pseudogene 1	chrX	-4.06704	1.80537
NM_006472	TXNIP	thioredoxin interacting protein	chr1	4.17891	0.278589
NM_001173513	TXNRD3	thioredoxin reductase 3	chr3	-4.26571	1.20503
NM_021009	UBC	ubiquitin C	chr12	4.04871	0.126161
NR_004847	UBE2Q2P2	hypothetical LOC100134869	chr15	-2.86438	2.71676
NM_006760	UPK2	uroplakin 2	chr11	-4.93675	0.0108605
NM_001243759	USP2	ubiquitin specific peptidase 2	chr11	-2.24651	2.17931
NM_003380	VIM	vimentin	chr10	3.63667	0.213729
NM_001146339	VSTM2B	V-set and transmembrane domain containing 2B	chr19	-2.12318	1.95416
NM_018338	WDR52	WD repeat domain 52	chr3	-4.5754	1.68419
NM_001080529	WIPF3	WAS/WASL interacting protein family, member 3	chr7	-1.69841	2.25692
NM_032387	WNK4	WNK lysine deficient protein kinase 4	chr17	-4.43355	1.50986
NR_003254	XGPY2	Xg pseudogene, Y-linked 2	chrX	-1.84667	1.7262
NM_001167	XIAP	X-linked inhibitor of apoptosis	chrX	0.160412	0.82003
NM_001204401	XIAP	X-linked inhibitor of apoptosis	chrX	0.157763	0.824012
NR_037916	XIAP	X-linked inhibitor of apoptosis	chrX	0.139467	0.817478
NM_175878	XKR3	XK, Kell blood group complex subunit-related family, member 3	chr22	-3.0363	4.32064
NM_001011718	XKR7	XK, Kell blood group complex subunit-related family, member 7	chr20	-2.87339	2.99595
NM_022098	XPNPEP3	X-prolyl aminopeptidase (aminopeptidase P) 3, putative	chr22	-1.19578	0.924448
NM_015982	YBX2	Y box binding protein 2	chr17	-2.89563	3.04043
NM_006887	ZFP36L2	zinc finger protein 36, C3H type-like 2	chr2	2.08541	0.533635
NM_015174	ZFR2	zinc finger RNA binding protein 2	chr19	-4.5989	0.833905
NM_001242895	ZKSCAN3	zinc finger with KRAB and SCAN domains 3	chr6	-2.52107	1.16273
NM_003447	ZNF165	zinc finger protein 165	chr6	-4.65462	0.518498
NM_013250	ZNF215	zinc finger protein 215	chr11	-2.98904	3.07516
NR_038362	ZNF345	zinc finger protein 345	chr19	-2.54568	2.79916
NM_001076781	ZNF391	zinc finger protein 391	chr6	-3.91241	2.40804
NM_031486	ZNF484	zinc finger protein 484	chr9	-2.71737	1.56575
NM_001007101	ZNF484	zinc finger protein 484	chr9	-2.74618	1.61972
NM_145287	ZNF519	zinc finger protein 519	chr18	-2.41394	1.18339
NM_213598	ZNF543	zinc finger protein 543	chr19	-1.52222	1.43009
NM_182609	ZNF677	zinc finger protein 677	chr19	-2.92552	1.87811
NM_001013659	ZNF793	zinc finger protein 793	chr19	-2.24025	1.20899
NR_036455	ZNF826P	zinc finger protein 826, pseudogene	chr19	-2.69461	1.40396
NM_001080404	ZNF878	similar to zinc finger protein 709	chr19	-3.8157	2.51147
NM_001012455	ZSCAN23	zinc finger and SCAN domain containing 23	chr6	-2.76442	2.86342
NM_003461	ZYX	zyxin	chr7	3.44755	0.124864
NM_001010972	ZYX	zyxin	chr7	3.44754	0.124845
*AG value: Average gene expression *AD value: Average difference of gene expression
