# Supplementary material for: IL-10 Dysregulation in Acute Mountain Sickness Revealed by Transcriptome Analysis
Source: Front Immunol. 2017 May 30;8:628. doi: 10.3389/fimmu.2017.00628 (PMC5447681; doi:10.3389/fimmu.2017.00628)
Supplement: Supplementary file 4 [file Data_Sheet_4.xlsx]

## Sheet: diff
Supplementary table 4. Differentially expressed transcripts of AMS group (up regulated).
Accession	Gene.symbol	Description	Chromosome	AG value*	AD value*
NM_001002265	MARCH8	membrane-associated ring finger (C3HC4) 8	chr10	1.4762	1.35832
NM_145021	MARCH8	membrane-associated ring finger (C3HC4) 8	chr10	1.47608	1.35808
NM_001002266	MARCH8	membrane-associated ring finger (C3HC4) 8	chr10	1.403	1.35655
NM_004827	ABCG2	ATP-binding cassette, sub-family G (WHITE), member 2	chr4	-2.80436	1.99557
NM_000665	ACHE	acetylcholinesterase (Yt blood group)	chr7	-2.43263	2.10713
NM_030924	ACSBG2	acyl-CoA synthetase bubblegum family member 2	chr19	-4.31914	2.65068
NM_001145320	ADAMTSL2	similar to ADAMTS-like 2; ADAMTS-like 2	chr9	-4.01063	2.58846
NM_014694	ADAMTSL2	similar to ADAMTS-like 2; ADAMTS-like 2	chr9	-4.01063	2.58846
NM_176801	ADD1	adducin 1 (alpha)	chr4	2.15348	0.0768553
NM_014189	ADD1	adducin 1 (alpha)	chr4	2.1532	0.0768757
NM_014190	ADD1	adducin 1 (alpha)	chr4	2.15291	0.0769217
NM_001119	ADD1	adducin 1 (alpha)	chr4	2.15263	0.0769418
NM_015999	ADIPOR1	adiponectin receptor 1	chr1	3.93552	0.860482
NM_001127687	ADIPOR1	adiponectin receptor 1	chr1	3.91388	0.85516
NM_016633	AHSP	erythroid associated factor	chr16	1.44	2.13885
NM_001185095	AIF1L	allograft inflammatory factor 1-like	chr9	-4.16121	2.72727
NM_001185096	AIF1L	allograft inflammatory factor 1-like	chr9	-4.16121	2.72727
NM_031426	AIF1L	allograft inflammatory factor 1-like	chr9	-4.16121	2.72727
NR_033701	AIF1L	allograft inflammatory factor 1-like	chr9	-4.16121	2.72727
NM_000032	ALAS2	aminolevulinate, delta-, synthase 2	chrX	4.64181	1.92328
NM_001037968	ALAS2	aminolevulinate, delta-, synthase 2	chrX	4.63951	1.92393
NM_001037967	ALAS2	aminolevulinate, delta-, synthase 2	chrX	4.63893	1.92378
NM_004304	ALK	anaplastic lymphoma receptor tyrosine kinase	chr2	-5.35688	0.152331
NM_020478	ANK1	ankyrin 1, erythrocytic	chr8	0.0141491	1.56704
NM_001142445	ANK1	ankyrin 1, erythrocytic	chr8	0.0121999	1.57022
NM_020480	ANK1	ankyrin 1, erythrocytic	chr8	-0.0109571	1.56969
NR_003291	ANKRD18DP	hypothetical LOC348840	chr3	-3.51528	2.19953
NR_003366	ANKRD20A8P	ankyrin repeat domain 20 family, member A2 pseudogene; ankyrin repeat domain 20B; ankyrin repeat domain 20 family, member A4	chr2	-4.62695	1.99811
NM_032487	ARPM1	actin related protein M1	chr3	-3.45236	2.67819
NM_032204	ASCC2	activating signal cointegrator 1 complex subunit 2	chr22	3.17936	0.855371
NM_001242906	ASCC2	activating signal cointegrator 1 complex subunit 2	chr22	3.14611	0.85803
NM_012105	BACE2	beta-site APP-cleaving enzyme 2	chr21	-1.55904	0.0465098
NM_138992	BACE2	beta-site APP-cleaving enzyme 2	chr21	-1.57819	0.0686524
NM_138991	BACE2	beta-site APP-cleaving enzyme 2	chr21	-1.58627	0.0692405
NM_001172415	BAG1	BCL2-associated athanogene	chr9	2.31324	0.27319
NM_004323	BAG1	BCL2-associated athanogene	chr9	2.31324	0.27319
NM_001013257	BCAM	basal cell adhesion molecule (Lutheran blood group)	chr19	-1.74444	2.36846
NM_005581	BCAM	basal cell adhesion molecule (Lutheran blood group)	chr19	-1.82498	2.43187
NM_138578	BCL2L1	BCL2-like 1	chr20	3.76893	1.54452
NM_001191	BCL2L1	BCL2-like 1	chr20	3.74954	1.54757
NM_152439	BEST3	bestrophin 3	chr12	-5.01418	0.898932
NM_199186	BPGM	2,3-bisphosphoglycerate mutase	chr7	1.01035	2.59052
NM_001724	BPGM	2,3-bisphosphoglycerate mutase	chr7	1.0049	2.59112
NM_014299	BRD4	bromodomain containing 4	chr19	1.7686	0.161572
NM_001728	BSG	basigin (Ok blood group)	chr19	3.5523	1.01974
NM_198589	BSG	basigin (Ok blood group)	chr19	3.55127	1.021
NM_198591	BSG	basigin (Ok blood group)	chr19	3.36293	1.00099
NM_001037637	BTF3	basic transcription factor 3; basic transcription factor 3, like 1 pseudogene	chr5	2.41016	0.212631
NM_001207	BTF3	basic transcription factor 3; basic transcription factor 3, like 1 pseudogene	chr5	2.40416	0.215672
NM_001109662	C12orf51	chromosome 12 open reading frame 51	chr12	0.519481	0.124412
NM_175895	C12orf61	chromosome 12 open reading frame 61	chr12	-5.17275	0.0755593
NM_152914	C17orf103	chromosome 17 open reading frame 103	chr17	1.38853	0.228839
NM_001010979	C1orf189	chromosome 1 open reading frame 189	chr1	-4.29112	0.0615004
NM_031444	C22orf13	chromosome 22 open reading frame 13	chr22	1.47926	0.229636
NM_182626	C2orf48	chromosome 2 open reading frame 48	chr2	-4.32048	2.85104
NM_001193312	C7orf10	chromosome 7 open reading frame 10	chr7	-3.35576	2.62345
NM_001010907	C9orf153	chromosome 9 open reading frame 153	chr9	-2.5482	2.73938
NM_001167675	CADM2	cell adhesion molecule 2	chr3	-2.10085	2.51374
NM_007359	CASC3	cancer susceptibility candidate 3	chr17	1.71794	0.0322781
NM_001752	CAT	catalase	chr11	1.13606	0.00320851
NM_152492	CCDC27	coiled-coil domain containing 27	chr1	-2.64049	3.33747
NM_005623	CCL8	chemokine (C-C motif) ligand 8	chr17	-2.25086	2.14471
NM_012121	CDC42EP4	CDC42 effector protein (Rho GTPase binding) 4	chr17	-1.43309	0.0486122
NM_000741	CHRM4	cholinergic receptor, muscarinic 4	chr11	-5.35144	0.460784
NM_022467	CHST8	carbohydrate (N-acetylgalactosamine 4-0) sulfotransferase 8	chr19	-4.75136	0.238716
NM_001130028	CLK3	CDC-like kinase 3	chr15	1.08053	0.192541
NM_003992	CLK3	CDC-like kinase 3	chr15	1.0796	0.193108
NM_030813	CLPB	ClpB caseinolytic peptidase B homolog (E. coli)	chr11	-1.35893	0.139529
NM_001863	COX6B1	cytochrome c oxidase subunit Vib polypeptide 1 (ubiquitous)	chr19	1.26174	0.114347
NM_144613	COX6B2	cytochrome c oxidase subunit VIb polypeptide 2 (testis)	chr19	-3.20943	2.66172
NM_003651	CSDA	cold shock domain protein A; cold shock domain protein A pseudogene 1	chr12	3.65227	0.966172
NM_001145426	CSDA	cold shock domain protein A; cold shock domain protein A pseudogene 1	chr12	3.62026	0.962739
NM_000758	CSF2	colony stimulating factor 2 (granulocyte-macrophage)	chr5	-2.88241	3.4078
NM_001143775	CTDNEP1	dullard homolog (Xenopus laevis)	chr17	1.48742	0.2174
NM_001008895	CUL4A	cullin 4A	chr13	0.212638	0.0681693
NR_033811	CYP3A5	cytochrome P450, family 3, subfamily A, polypeptide 5	chr7	-5.3175	0.00104589
NM_001037160	CYS1	cystin 1	chr2	-2.04718	1.6696
NM_015397	DCAF12	WD repeat domain 40A	chr9	3.16638	1.2613
NR_024159	DGCR9	DiGeorge syndrome critical region gene 9	chr22	-4.59356	0.0289005
NM_001934	DLX4	distal-less homeobox 4	chr17	-5.04001	0.0258269
NM_017833	DNAJC28	DnaJ (Hsp40) homolog, subfamily C, member 28	chr21	-4.52492	1.28133
NM_014787	DNAJC6	DnaJ (Hsp40) homolog, subfamily C, member 6	chr1	-2.89376	2.05272
NM_004417	DUSP1	dual specificity phosphatase 1	chr5	2.52691	0.0805201
NM_000119	EPB42	erythrocyte membrane protein band 4.2	chr15	2.17038	1.49275
NM_001114134	EPB42	erythrocyte membrane protein band 4.2	chr15	2.17037	1.49274
NM_000129	F13A1	coagulation factor XIII, A1 polypeptide	chr6	1.36836	0.10875
NM_182565	FAM100B	family with sequence similarity 100, member B	chr17	1.74275	0.142672
NR_026819	FAM138E	family with sequence similarity 138, member E; family with sequence similarity 138, member F; family with sequence similarity 138, member A	chr15	-2.74539	3.84855
NM_001006655	FAM149A	family with sequence similarity 149, member A	chr4	-4.21875	2.53842
NM_015398	FAM149A	family with sequence similarity 149, member A	chr4	-4.21875	2.53842
NM_024643	FAM164C	family with sequence similarity 164, member C	chr14	-4.24708	2.78381
NM_001042430	FAM164C	family with sequence similarity 164, member C	chr14	-4.31639	2.64518
NM_080821	FAM210B	chromosome 20 open reading frame 108	chr20	2.65544	1.15867
NM_017709	FAM46C	family with sequence similarity 46, member C	chr1	1.45459	2.03532
NM_182614	FAM70B	family with sequence similarity 70, member B	chr13	-4.82215	0.281047
NM_001113541	FAM75A5	family with sequence similarity 75, member A6; family with sequence similarity 75, member A5; family with sequence similarity 75, member A3	chr9	-1.86819	1.8193
NM_015667	FAM75A7	family with sequence similarity 75, member A7	chr9	-1.86819	1.8193
NM_012179	FBXO7	F-box protein 7	chr22	3.52624	0.443355
NM_001033024	FBXO7	F-box protein 7	chr22	3.45088	0.45967
NM_000140	FECH	ferrochelatase (protoporphyria)	chr18	0.655963	1.95011
NM_001012515	FECH	ferrochelatase (protoporphyria)	chr18	0.655963	1.95011
NM_012181	FKBP8	FK506 binding protein 8, 38kDa	chr19	4.81916	0.648377
NM_005938	FOXO4	forkhead box O4	chrX	1.50155	1.06653
NM_001170931	FOXO4	forkhead box O4	chrX	1.49345	1.06967
NM_002032	FTH1	ferritin, heavy polypeptide 1; ferritin, heavy polypeptide-like 16; similar to ferritin, heavy polypeptide 1; ferritin, heavy polypeptide-like 3 pseudogene	chr11	4.6864	0.00488953
NM_000146	FTL	similar to ferritin, light polypeptide; ferritin, light polypeptide	chr19	5.1479	0.0365087
NM_001136197	FZR1	fizzy/cell division cycle 20 related 1 (Drosophila)	chr19	0.546008	0.0598432
NM_007278	GABARAP	GABA(A) receptor-associated protein	chr17	3.00235	0.121733
NM_198321	GALNT10	UDP-N-acetyl-alpha-D-galactosamine:polypeptide N-acetylgalactosaminyltransferase 10 (GalNAc-T10)	chr5	0.579354	0.123863
NM_014568	GALNT5	UDP-N-acetyl-alpha-D-galactosamine:polypeptide N-acetylgalactosaminyltransferase 5 (GalNAc-T5)	chr2	-2.57231	3.34176
NM_030792	GDPD5	glycerophosphodiester phosphodiesterase domain containing 5	chr11	-0.357918	0.00302331
NM_016417	GLRX5	glutaredoxin 5	chr14	1.61561	1.42612
NM_002065	GLUL	glutamate-ammonia ligase (glutamine synthetase)	chr1	2.90153	0.0948926
NM_001033044	GLUL	glutamate-ammonia ligase (glutamine synthetase)	chr1	2.89825	0.096971
NM_001033056	GLUL	glutamate-ammonia ligase (glutamine synthetase)	chr1	2.88575	0.105024
NM_006877	GMPR	guanosine monophosphate reductase	chr6	1.71093	1.43932
NM_005273	GNB2	guanine nucleotide binding protein (G protein), beta polypeptide 2	chr7	2.23258	0.196982
NM_016541	GNG13	guanine nucleotide binding protein (G protein), gamma 13	chr16	-4.21834	2.53858
NM_007223	GPR176	G protein-coupled receptor 176	chr15	-2.99472	3.56468
NM_024915	GRHL2	grainyhead-like 2 (Drosophila)	chr8	-3.7031	3.29259
NM_000837	GRINA	glutamate receptor, ionotropic, N-methyl D-aspartate-associated protein 1 (glutamate binding)	chr8	2.73311	0.238775
NM_001009184	GRINA	glutamate receptor, ionotropic, N-methyl D-aspartate-associated protein 1 (glutamate binding)	chr8	2.73257	0.238926
NM_001004056	GRK4	G protein-coupled receptor kinase 4	chr4	-5.08712	0.16678
NM_182982	GRK4	G protein-coupled receptor kinase 4	chr4	-5.08712	0.16678
NM_001004057	GRK4	G protein-coupled receptor kinase 4	chr4	-5.12773	0.0855583
NM_001130006	GSPT1	G1 to S phase transition 1	chr16	2.56285	1.22997
NM_002094	GSPT1	G1 to S phase transition 1	chr16	2.56285	1.22997
NM_001130007	GSPT1	G1 to S phase transition 1	chr16	2.39623	1.16912
NM_002100	GYPB	glycophorin E; glycophorin B (MNS blood group)	chr4	-0.265921	2.57266
NM_002101	GYPC	glycophorin C (Gerbich blood group)	chr2	4.07246	0.48149
NM_016815	GYPC	glycophorin C (Gerbich blood group)	chr2	4.07238	0.481618
NM_000519	HBD	hemoglobin, delta	chr11	1.82546	2.87285
NM_005330	HBE1	hemoglobin, epsilon 1	chr11	-2.66004	2.96306
NM_000559	HBG1	hemoglobin, gamma A	chr11	3.66643	1.14546
NM_000184	HBG2	hemoglobin, gamma G	chr11	3.95553	1.15848
NM_001003938	HBM	hemoglobin, mu	chr16	1.71276	1.19574
NM_006402	HBXIP	hepatitis B virus x interacting protein	chr1	-0.430215	0.026505
NM_197978	HEMGN	hemogen	chr9	0.509384	1.57491
NM_018437	HEMGN	hemogen	chr9	0.509242	1.57438
NM_005319	HIST1H1C	histone cluster 1, H1c	chr6	-0.343957	0.114138
NM_003523	HIST1H2BE	histone cluster 1, H2bi; histone cluster 1, H2bg; histone cluster 1, H2be; histone cluster 1, H2bf; histone cluster 1, H2bc	chr6	-4.85501	0.127481
NM_003519	HIST1H2BL	histone cluster 1, H2bl	chr6	-3.36287	4.02543
NM_018953	HOXC5	homeobox C5	chr12	-2.88637	2.1638
NM_020386	HRASLS	HRAS-like suppressor	chr3	-3.6296	2.16731
NM_153692	HTRA4	HtrA serine peptidase 4	chr8	-2.72513	3.46553
NR_045414	HTT-AS1	HTT antisense RNA (head to head)	chr4	-3.58161	2.79573
NM_001010987	IFIT1B	interferon-induced protein with tetratricopeptide repeats 1-like	chr10	-0.0182368	2.52388
NM_002188	IL13	interleukin 13	chr5	-2.10788	1.74174
NM_052872	IL17F	interleukin 17F	chr6	-1.69884	2.12369
NM_001031853	INSC	inscuteable homolog (Drosophila)	chr11	-4.84994	1.46354
NM_001042536	INSC	inscuteable homolog (Drosophila)	chr11	-4.84994	1.46354
NM_000419	ITGA2B	integrin, alpha 2b (platelet glycoprotein IIb of IIb/IIIa complex, antigen CD41)	chr17	1.3518	0.153345
NM_006694	JTB	jumping translocation breakpoint	chr1	0.902751	0.119392
NM_005354	JUND	jun D proto-oncogene	chr19	1.76095	0.129853
NM_001204798	KCNH2	potassium voltage-gated channel, subfamily H (eag-related), member 2	chr7	-1.27598	1.56615
NM_021012	KCNJ12	similar to hkir2.2x; similar to inward rectifying K+ channel negative regulator Kir2.2v; potassium inwardly-rectifying channel, subfamily J, member 12	chr17	-2.42024	2.48348
NM_001199707	KIAA0895	KIAA0895	chr7	-5.01408	0.183199
NM_015314	KIAA0895	KIAA0895	chr7	-5.01408	0.183199
NM_006563	KLF1	Kruppel-like factor 1 (erythroid)	chr19	0.64281	1.43959
NM_006121	KRT1	keratin 1	chr12	0.574655	1.98415
NM_139284	LGI4	leucine-rich repeat LGI family, member 4	chr19	-5.27794	0.330126
NM_002309	LIF	leukemia inhibitory factor (cholinergic differentiation factor)	chr22	-3.0145	2.60256
NM_033514	LIMS3	LIM and senescent cell antigen-like domains 3; LIMS3-LOC440895 read-through	chr2	-3.82514	1.8248
NM_001205288	LIMS3L	LIM and senescent cell antigen-like domains 3-like	chr2	-3.82514	1.8248
NR_038876	LOC100129027	hypothetical protein LOC100129027	chr21	-3.2405	1.85948
NR_034022	LOC100131257	similar to hCG19534	chr7	-5.01172	1.5778
NR_024479	LOC100131726	HCC-related HCC-C11_v3	chr8	-2.56437	5.12874
NR_038849	LOC100505633	long intergenic non-protein coding RNA 1133	chr1	-3.42209	2.06242
NR_040772	LOC100505666	uncharacterized LOC100505666	chr1	-4.71481	1.546
NM_001242737	LOC100506688	uncharacterized LOC100506688	chr5	-3.51405	2.24877
NR_036487	LOC283481	hypothetical protein LOC283481	chr13	-3.02857	2.44967
NR_026846	LOC285074	anaphase promoting complex subunit 1 pseudogene	chr2	-0.361369	0.0292292
NR_015368	LOC643837	hypothetical LOC643837	chr1	-1.49353	0.0326869
NR_037195	LOC646324	hypothetical LOC646324	chr2	-2.98673	3.61644
NR_036652	LOC648809	similar to elongation factor Tu GTP binding domain containing 1	chr15	-4.46893	1.67013
NM_032211	LOXL4	lysyl oxidase-like 4	chr10	-5.03289	1.81267
NM_022896	LPIN3	lipin 3	chr20	-4.57565	2.26359
NM_000237	LPL	lipoprotein lipase	chr8	-4.94127	1.26273
NM_014045	LRP10	low density lipoprotein receptor-related protein 10	chr14	2.77135	0.0139082
NM_005512	LRRC32	leucine rich repeat containing 32	chr11	-1.56698	0.130095
NM_001128922	LRRC32	leucine rich repeat containing 32	chr11	-1.56928	0.125497
NM_021246	LY6G6D	lymphocyte antigen 6 complex, locus G6F; lymphocyte antigen 6 complex, locus G6D	chr6	-4.51784	2.49323
NM_001017967	MARVELD3	MARVEL domain containing 3	chr16	-4.22979	2.01417
NM_005297	MCHR1	melanin-concentrating hormone receptor 1	chr22	-3.16555	2.6359
NM_018518	MCM10	minichromosome maintenance complex component 10	chr10	-4.78339	0.00586942
NM_182751	MCM10	minichromosome maintenance complex component 10	chr10	-4.78339	0.00586942
NR_002211	MEIS3P1	Meis homeobox 3 pseudogene 1	chr17	-3.23718	2.08609
NM_024109	METTL22	chromosome 16 open reading frame 68	chr16	-1.56828	0.00854291
NR_031652	MIR1250	microRNA 1250	chr17	-4.44854	2.70505
NR_029685	MIR144	microRNA 144	chr17	-3.75642	3.21012
NR_031747	MIR2110	microRNA 2110	chr10	-3.5467	3.5578
NR_039616	MIR4420	microRNA 4420	chr1	-5.29772	0.0864646
NR_039743	MIR4518	microRNA 4518	chr16	-4.6678	1.59285
NR_039814	MIR4668	microRNA 4668	chr9	-2.01261	4.02521
NR_039865	MIR4715	microRNA 4715	chr15	-2.23623	2.6908
NR_030342	MIR611	microRNA 611	chr11	-5.40944	0.283226
NR_030378	MIR648	microRNA 648	chr22	-2.55887	2.48348
NR_029510	MIR93	microRNA 93	chr7	-5.04601	0.821826
NM_013446	MKRN1	makorin ring finger protein pseudogene 6; makorin ring finger protein 1	chr7	2.86187	1.08383
NM_001145125	MKRN1	makorin ring finger protein pseudogene 6; makorin ring finger protein 1	chr7	2.34938	1.11927
NM_001164105	MOV10L1	Mov10l1, Moloney leukemia virus 10-like 1, homolog (mouse)	chr22	-2.26354	2.79759
NM_001166462	MPP1	membrane protein, palmitoylated 1, 55kDa	chrX	2.66689	1.35307
NM_002436	MPP1	membrane protein, palmitoylated 1, 55kDa	chrX	2.66642	1.35361
NM_001166461	MPP1	membrane protein, palmitoylated 1, 55kDa	chrX	2.66641	1.35364
NM_001166460	MPP1	membrane protein, palmitoylated 1, 55kDa	chrX	2.66633	1.35378
NM_021019	MYL6	myosin, light chain 6, alkali, smooth muscle and non-muscle	chr12	2.02724	0.0900688
NM_079423	MYL6	myosin, light chain 6, alkali, smooth muscle and non-muscle	chr12	2.01606	0.0979108
NM_199069	NDUFAF3	NADH dehydrogenase (ubiquinone) 1 alpha subcomplex, assembly factor 3	chr3	0.277097	0.0178913
NM_021075	NDUFV3	NADH dehydrogenase (ubiquinone) flavoprotein 3, 10kDa	chr21	-0.503542	0.0825363
NM_145910	NEK11	NIMA (never in mitosis gene a)- related kinase 11	chr3	-5.12316	0.00341143
NM_001136023	NFE2	nuclear factor (erythroid-derived 2), 45kDa	chr12	2.63716	0.355586
NM_006163	NFE2	nuclear factor (erythroid-derived 2), 45kDa	chr12	2.56194	0.338383
NM_002501	NFIX	nuclear factor I/X (CCAAT-binding transcription factor)	chr19	1.82803	1.17009
NM_138329	NLRP6	NLR family, pyrin domain containing 6	chr11	-0.315439	0.114635
NM_148896	NPB	neuropeptide B	chr17	-5.01543	0.0234003
NM_001126181	NRGN	neurogranin (protein kinase C substrate, RC3)	chr11	2.84043	0.18809
NM_006176	NRGN	neurogranin (protein kinase C substrate, RC3)	chr11	2.84043	0.18809
NM_001105250	NRXN3	neurexin 3	chr14	-2.48233	2.58222
NM_138970	NRXN3	neurexin 3	chr14	-2.48233	2.58222
NM_001195755	O3FAR1	free fatty acid receptor 4	chr10	-2.87307	2.41672
NM_181745	O3FAR1	G protein-coupled receptor 120	chr10	-2.87307	2.41672
NM_004152	OAZ1	ornithine decarboxylase antizyme 1	chr19	4.37896	0.326927
NM_018324	OLAH	oleoyl-ACP hydrolase	chr10	-3.72528	1.8605
NM_001039702	OLAH	oleoyl-ACP hydrolase	chr10	-3.73066	1.87127
NM_001004695	OR2T33	olfactory receptor, family 2, subfamily T, member 33	chr1	-3.25206	2.64352
NM_030758	OSBP2	oxysterol binding protein 2	chr22	1.51242	1.82076
NM_001134693	OST4	dolichyl-diphosphooligosaccharide--protein glycosyltransferase subunit 4	chr2	1.71918	0.0498223
NM_012387	PADI4	peptidyl arginine deiminase, type IV	chr1	1.07708	0.18916
NM_001080471	PEAR1	platelet endothelial aggregation receptor 1	chr1	-1.65595	0.00706407
NM_002630	PGC	progastricsin (pepsinogen C)	chr6	-3.8353	2.7944
NM_018425	PI4K2A	phosphatidylinositol 4-kinase type 2 alpha	chr10	-0.388399	0.0765612
NM_020709	PNMAL2	PNMA-like 2	chr19	-3.83543	2.38303
NM_014931	PPP6R1	SAPS domain family, member 1	chr19	2.09185	0.0650608
NM_020229	PRDM11	PR domain containing 11	chr11	-4.83524	0.0449153
NM_005809	PRDX2	peroxiredoxin 2	chr19	1.77902	1.5387
NM_181738	PRDX2	peroxiredoxin 2	chr19	0.905724	1.57431
NM_198859	PRICKLE2	prickle homolog 2 (Drosophila)	chr3	-2.79161	2.21457
NM_000951	PRRG2	proline rich Gla (G-carboxyglutamic acid) 2	chr19	-4.01957	2.27514
NM_138774	R3HDM4	chromosome 19 open reading frame 22	chr19	3.94356	0.332502
NM_020387	RAB25	RAB25, member RAS oncogene family	chr1	-2.76419	2.52019
NM_001032726	RAB41	RAB41, member RAS oncogene family	chrX	-5.15343	0.94513
NM_005053	RAD23A	RAD23 homolog A (S. cerevisiae)	chr19	2.20064	1.03219
NM_001145657	RAP1GAP	RAP1 GTPase activating protein	chr1	-0.164244	3.37031
NM_002885	RAP1GAP	RAP1 GTPase activating protein	chr1	-0.176754	3.35274
NM_001145658	RAP1GAP	RAP1 GTPase activating protein	chr1	-0.224084	3.31926
NM_017495	RBM38	RNA binding motif protein 38	chr20	3.2953	1.22596
NM_183425	RBM38	RNA binding motif protein 38	chr20	3.29528	1.22597
NM_001164730	REEP1	receptor accessory protein 1	chr2	-2.99004	2.49661
NM_001164731	REEP1	receptor accessory protein 1	chr2	-2.99004	2.49661
NM_001164732	REEP1	receptor accessory protein 1	chr2	-2.99004	2.49661
NM_022912	REEP1	receptor accessory protein 1	chr2	-2.99004	2.49661
NM_001145664	RFX8	hypothetical protein LOC731220	chr2	-2.30362	2.74298
NM_138616	RHCE	Rh blood group, CcEe antigens	chr1	-1.85231	0.0111513
NM_003831	RIOK3	RIO kinase 3 (yeast)	chr18	1.21909	1.17673
NM_020639	RIPK4	receptor-interacting serine-threonine kinase 4	chr21	-3.75601	3.62543
NM_014868	RNF10	ring finger protein 10	chr12	3.49991	1.10554
NM_022064	RNF123	ring finger protein 123	chr3	1.41442	1.06528
NM_173557	RNF152	ring finger protein 152	chr18	-1.99256	3.98512
NM_001193318	RNF212	ring finger protein 212	chr4	-3.12652	2.60709
NM_001207033	RNF40	ring finger protein 40	chr16	1.25047	0.00530318
NM_014771	RNF40	ring finger protein 40	chr16	1.25047	0.00530318
NM_001016	RPS12	ribosomal protein S12; ribosomal protein S12 pseudogene 4; ribosomal protein S12 pseudogene 11; ribosomal protein S12 pseudogene 9	chr6	2.81129	0.0102991
NM_002957	RXRA	retinoid X receptor, alpha	chr9	2.07794	0.0178937
NM_001035	RYR2	ryanodine receptor 2 (cardiac)	chr1	-2.93573	2.3497
NM_001172517	SATB2	SATB homeobox 2	chr2	-3.66869	2.21163
NM_015265	SATB2	SATB homeobox 2	chr2	-3.66869	2.21163
NR_003006	SCARNA6	small Cajal body-specific RNA 5; small Cajal body-specific RNA 6	chr2	-4.73664	0.299982
NM_173050	SCUBE1	signal peptide, CUB domain, EGF-like 1	chr22	-4.01962	2.4495
NM_138969	SDR16C5	short chain dehydrogenase/reductase family 16C, member 5	chr8	-2.43022	2.22616
NM_001204408	SEC14L1	SEC14-like 1 (S. cerevisiae); SEC14-like 1 pseudogene	chr17	2.24625	0.0632924
NM_001039573	SEC14L1	SEC14-like 1 (S. cerevisiae); SEC14-like 1 pseudogene	chr17	2.24157	0.0564299
NM_003944	SELENBP1	selenium binding protein 1	chr1	2.7722	1.75194
NR_037673	SERF2-C15ORF63	SERF2-C15orf63 readthrough	chr15	1.87906	0.0783287
NR_038270	SHARPIN	SHANK-associated RH domain interactor	chr8	1.37299	0.0778521
NM_005067	SIAH2	seven in absentia homolog 2 (Drosophila)	chr3	1.46619	1.29492
NM_001128588	SLC14A1	solute carrier family 14 (urea transporter), member 1 (Kidd blood group)	chr18	0.496515	1.67412
NM_001146036	SLC14A1	solute carrier family 14 (urea transporter), member 1 (Kidd blood group)	chr18	0.495388	1.67624
NM_015865	SLC14A1	solute carrier family 14 (urea transporter), member 1 (Kidd blood group)	chr18	0.492064	1.68037
NM_001146037	SLC14A1	solute carrier family 14 (urea transporter), member 1 (Kidd blood group)	chr18	0.47574	1.66796
NM_005628	SLC1A5	solute carrier family 1 (neutral amino acid transporter), member 5	chr19	1.26027	1.32052
NM_016612	SLC25A37	solute carrier family 25, member 37	chr8	3.85569	0.513193
NM_001143780	SLC25A39	solute carrier family 25, member 39	chr17	4.98948	0.806084
NM_016016	SLC25A39	solute carrier family 25, member 39	chr17	4.98947	0.806078
NM_000342	SLC4A1	solute carrier family 4, anion exchanger, member 1 (erythrocyte membrane protein band 3, Diego blood group)	chr17	3.76756	1.6455
NR_003083	SLC6A10P	solute carrier family 6 (neurotransmitter transporter, creatine), member 10 (pseudogene); similar to solute carrier family 6 member 8	chr16	-5.10203	1.23716
NM_001003841	SLC6A19	solute carrier family 6 (neutral amino acid transporter), member 19	chr5	-2.89546	2.78333
NM_001142805	SLC6A8	solute carrier family 6 (neurotransmitter transporter, creatine), member 8	chrX	1.79704	1.35848
NM_005629	SLC6A8	solute carrier family 6 (neurotransmitter transporter, creatine), member 8	chrX	1.79704	1.35848
NM_001142806	SLC6A8	solute carrier family 6 (neurotransmitter transporter, creatine), member 8	chrX	1.77788	1.35855
NM_001024845	SLC6A9	solute carrier family 6 (neurotransmitter transporter, glycine), member 9	chr1	-1.03224	1.93141
NM_201649	SLC6A9	solute carrier family 6 (neurotransmitter transporter, glycine), member 9	chr1	-1.0994	1.9105
NM_006934	SLC6A9	solute carrier family 6 (neurotransmitter transporter, glycine), member 9	chr1	-1.10003	1.90925
NM_000345	SNCA	synuclein, alpha (non A4 component of amyloid precursor)	chr4	1.93243	1.30585
NR_002581	SNORA72	small nucleolar RNA, H/ACA box 72	chr8	-2.33227	2.71111
NR_002433	SNORD12C	small nucleolar RNA, C/D box 12C; small nucleolar RNA, C/D box 12B; small nucleolar RNA, C/D box 12	chr20	-5.28831	0.407631
NR_002564	SNORD26	small nucleolar RNA, C/D box 26	chr11	-4.89873	1.62507
NR_003065	SNORD84	small nucleolar RNA, C/D box 117; small nucleolar RNA, C/D box 84	chr6	-4.72812	1.42938
NM_003118	SPARC	secreted protein, acidic, cysteine-rich (osteonectin)	chr5	1.26185	0.0448477
NM_014471	SPINK4	serine peptidase inhibitor, Kazal type 4	chr9	-4.77126	2.70275
NM_001042522	SPRED3	sprouty-related, EVH1 domain containing 3	chr19	-2.01519	2.39417
NM_080862	SPSB4	splA/ryanodine receptor domain and SOCS box containing 4	chr3	-2.04749	4.09498
NM_003126	SPTA1	spectrin, alpha, erythrocytic 1 (elliptocytosis 2)	chr1	-2.53644	2.11165
NM_001024858	SPTB	spectrin, beta, erythrocytic	chr14	1.08235	1.31524
NM_000347	SPTB	spectrin, beta, erythrocytic	chr14	0.904964	1.83988
NM_001206864	STRADB	STE20-related kinase adaptor beta	chr2	2.56368	1.17183
NM_018571	STRADB	STE20-related kinase adaptor beta	chr2	2.56367	1.1718
NM_133625	SYN2	synapsin II	chr3	-3.52326	3.21204
NM_001160328	SYT3	synaptotagmin III	chr19	-1.55513	1.60569
NM_001160329	SYT3	synaptotagmin III	chr19	-1.55513	1.60569
NM_032298	SYT3	synaptotagmin III	chr19	-1.55513	1.60569
NM_001178054	TAC3	tachykinin 3	chr12	-3.2635	4.44798
NM_013251	TAC3	tachykinin 3	chr12	-3.2635	4.44798
NR_033654	TAC3	tachykinin 3	chr12	-3.2635	4.44798
NM_001058	TACR1	tachykinin receptor 1	chr2	-2.28168	1.86305
NM_001057	TACR2	tachykinin receptor 2	chr10	-4.18281	2.28519
NM_002536	TBC1D25	TBC1 domain family, member 25	chrX	0.514717	0.114001
NM_007113	TCHH	trichohyalin	chr1	-2.44955	2.54209
NM_001130011	TEX101	testis expressed 101	chr19	-2.18794	2.78909
NM_031451	TEX101	testis expressed 101	chr19	-2.67838	3.84279
NM_022152	TMBIM1	transmembrane BAX inhibitor motif containing 1	chr2	1.41917	0.170189
NM_001080532	TMC3	transmembrane channel-like 3	chr15	-5.34424	1.28059
NM_014858	TMCC2	transmembrane and coiled-coil domain family 2	chr1	0.581316	1.82146
NM_001242925	TMCC2	transmembrane and coiled-coil domain family 2	chr1	0.547412	1.84502
NM_001136103	TMEM132C	transmembrane protein 132C	chr12	-3.62493	2.20297
NM_145316	TMEM217	transmembrane protein 217	chr6	-5.02233	0.0101503
NM_003275	TMOD1	tropomodulin 1	chr9	1.12735	1.54903
NM_001166116	TMOD1	tropomodulin 1	chr9	1.11536	1.55114
NM_022648	TNS1	tensin 1	chr2	2.10558	1.52345
NM_015431	TRIM58	tripartite motif-containing 58	chr1	3.05802	1.43773
NM_004615	TSPAN7	tetraspanin 7	chrX	-2.66244	2.21302
NM_001159726	TSPO2	benzodiazapine receptor (peripheral)-like 1	chr6	-2.91	1.8328
NM_001010873	TSPO2	benzodiazapine receptor (peripheral)-like 1	chr6	-2.91082	1.83115
NM_003313	TSTA3	tissue specific transplantation antigen P35B	chr8	1.53322	1.67342
NR_024506	TTL	twelve-thirteen translocation leukemia gene	chr13	-2.29818	1.9621
NM_001033930	UBA52	ubiquitin A-52 residue ribosomal protein fusion product 1	chr19	4.39916	0.2034
NM_003333	UBA52	ubiquitin A-52 residue ribosomal protein fusion product 1	chr19	4.39908	0.203424
NM_018955	UBB	ubiquitin B	chr17	5.3092	1.63994
NM_021009	UBC	ubiquitin C	chr12	3.73586	0.230802
NM_022066	UBE2O	ubiquitin-conjugating enzyme E2O	chr17	1.10855	1.55844
NM_025241	UBXN6	UBX domain protein 6	chr19	3.14308	0.65726
NM_001171091	UBXN6	UBX domain protein 6	chr19	3.13735	0.658125
NM_003355	UCP2	uncoupling protein 2 (mitochondrial, proton carrier)	chr11	2.90145	0.0478097
NM_020818	UNC79	KIAA1409	chr14	-2.5829	1.55899
NM_080607	VSTM2L	V-set and transmembrane domain containing 2 like	chr20	-4.80477	0.383196
NM_006990	WASF2	WAS protein family, member 2	chr1	2.83884	0.157807
NM_001201404	WASF2	WAS protein family, member 2	chr1	2.77952	0.163757
NM_001178003	WDR66	WD repeat domain 66	chr12	-3.77858	2.34604
NM_016145	WDR83OS	chromosome 19 open reading frame 56	chr19	0.522786	0.0461492
NM_021197	WFDC1	WAP four-disulfide core domain 1	chr16	-2.88313	3.66032
NM_001168280	WWTR1	WW domain containing transcription regulator 1	chr3	-4.1024	2.47711
NM_015472	WWTR1	WW domain containing transcription regulator 1	chr3	-4.1024	2.47711
NM_021083	XK	X-linked Kx blood group (McLeod syndrome)	chrX	-0.462622	2.09293
NM_004559	YBX1	Y box binding protein 1	chr1	3.12787	0.0358457
NM_014155	ZBTB44	zinc finger and BTB domain containing 44	chr11	0.286108	0.0613163
NM_016353	ZDHHC2	zinc finger, DHHC-type containing 2	chr8	-0.424285	0.0691713
NM_199451	ZNF365	zinc finger protein 365	chr10	-4.26027	2.64193
NR_003502	ZNRF2P1	zinc and ring finger 2 pseudogene	chr7	-3.9157	1.99926
NM_198844	ZPBP2	zona pellucida binding protein 2	chr17	-1.66965	1.71971
NM_199321	ZPBP2	zona pellucida binding protein 2	chr17	-1.66965	1.71971
NM_016496	MARCH2	membrane-associated ring finger (C3HC4) 2	chr19	1.72883	0.249178
NM_003786	ABCC3	ATP-binding cassette, sub-family C (CFTR/MRP), member 3	chr17	-0.271082	0.0189037
NM_032548	ABTB1	ankyrin repeat and BTB (POZ) domain containing 1	chr3	2.5435	0.159315
NM_172027	ABTB1	ankyrin repeat and BTB (POZ) domain containing 1	chr3	2.54098	0.158104
NR_033429	ABTB1	ankyrin repeat and BTB (POZ) domain containing 1	chr3	2.53987	0.157807
NM_181866	ACOT7	acyl-CoA thioesterase 7	chr1	-1.75584	0.125338
NM_181864	ACOT7	acyl-CoA thioesterase 7	chr1	-1.7569	0.127463
NM_181865	ACOT7	acyl-CoA thioesterase 7	chr1	-1.7569	0.127463
NM_199162	ADPRHL1	ADP-ribosylhydrolase like 1	chr13	-4.81427	0.201935
NR_002773	AOC4	AOC3 pseudogene	chr17	-4.7643	0.0389177
NM_001024807	APLP1	amyloid beta (A4) precursor-like protein 1	chr19	-3.05493	2.17381
NM_005166	APLP1	amyloid beta (A4) precursor-like protein 1	chr19	-3.05493	2.17381
NM_000713	BLVRB	biliverdin reductase B (flavin reductase (NADPH))	chr19	2.3383	0.873988
NM_207362	C2orf55	chromosome 2 open reading frame 55	chr2	-2.77967	0.106215
NM_032385	C5orf4	chromosome 5 open reading frame 4	chr5	1.31189	0.996944
NM_199001	C9orf169	chromosome 9 open reading frame 169	chr9	-3.2339	1.73179
NM_199141	CARM1	coactivator-associated arginine methyltransferase 1	chr19	1.30907	0.330973
NM_138442	CCDC124	coiled-coil domain containing 124	chr19	0.363653	0.101958
NM_001136203	CCDC124	coiled-coil domain containing 124	chr19	0.363164	0.101563
NM_015717	CD207	CD207 molecule, langerin	chr2	-4.06276	2.01762
NM_001252	CD70	CD70 molecule	chr19	-4.68976	0.00525736
NM_006319	CDIPT	CDP-diacylglycerol--inositol 3-phosphatidyltransferase (phosphatidylinositol synthase)	chr16	1.30379	0.297653
NM_001816	CEACAM8	carcinoembryonic antigen-related cell adhesion molecule 8	chr19	-1.78414	0.0893129
NM_198207	CERS1	growth differentiation factor 1; LAG1 homolog, ceramide synthase 1	chr19	-2.16917	2.23238
NM_001846	COL4A2	collagen, type IV, alpha 2	chr13	-4.25895	2.39517
NM_001888	CRYM	crystallin, mu	chr16	-4.76252	1.08336
NM_019885	CYP26B1	cytochrome P450, family 26, subfamily B, polypeptide 1	chr2	-0.548049	0.106701
NM_000777	CYP3A5	cytochrome P450, family 3, subfamily A, polypeptide 5	chr7	-3.06367	2.21402
NM_001190484	CYP3A5	cytochrome P450, family 3, subfamily A, polypeptide 5	chr7	-3.21381	2.51885
NR_033808	CYP3A5	cytochrome P450, family 3, subfamily A, polypeptide 5	chr7	-3.06367	2.21402
NR_033809	CYP3A5	cytochrome P450, family 3, subfamily A, polypeptide 5	chr7	-3.06367	2.21402
NM_015689	DENND2A	DENN/MADD domain containing 2A	chr7	-2.48939	2.3445
NM_138281	DLX4	distal-less homeobox 4	chr17	-4.97947	0.137396
NM_003585	DOC2B	double C2-like domains, beta	chr17	-3.88011	1.90822
NM_031304	DOHH	deoxyhypusine hydroxylase/monooxygenase	chr19	-1.56837	0.220374
NM_001037283	EIF3B	eukaryotic translation initiation factor 3, subunit B	chr7	1.00128	0.0795791
NM_003751	EIF3B	eukaryotic translation initiation factor 3, subunit B	chr7	0.998911	0.0801967
NM_001978	EPB49	erythrocyte membrane protein band 4.9 (dematin)	chr8	3.88173	1.01491
NM_001114135	EPB49	erythrocyte membrane protein band 4.9 (dematin)	chr8	3.87117	1.0111
NM_001114137	EPB49	erythrocyte membrane protein band 4.9 (dematin)	chr8	3.87093	1.01126
NM_001114139	EPB49	erythrocyte membrane protein band 4.9 (dematin)	chr8	3.8681	1.01123
NM_001114138	EPB49	erythrocyte membrane protein band 4.9 (dematin)	chr8	3.82783	1.00038
NM_001114136	EPB49	erythrocyte membrane protein band 4.9 (dematin)	chr8	3.81288	0.995511
NM_031475	ESPN	espin	chr1	0.492706	0.302855
NM_001099951	FAM166B	family with sequence similarity 166, member B	chr9	-3.10882	1.75618
NM_022039	FBXW4	F-box and WD repeat domain containing 4	chr10	0.294617	0.0550208
NM_144997	FLCN	folliculin	chr17	0.190402	0.247132
NM_002569	FURIN	furin (paired basic amino acid cleaving enzyme)	chr15	2.16505	0.390842
NM_003857	GALR2	galanin receptor 2	chr17	-2.85669	1.58642
NM_021996	GBGT1	globoside alpha-1,3-N-acetylgalactosaminyltransferase 1	chr9	-0.259782	0.0791317
NM_152657	GGN	gametogenetin	chr19	-4.20748	1.47658
NM_022562	GH1	growth hormone 1	chr17	-2.41099	2.58004
NM_001170880	GPR137	G protein-coupled receptor 137	chr11	-0.559988	0.12039
NM_020155	GPR137	G protein-coupled receptor 137	chr11	-0.568969	0.116787
NM_138445	GPR146	G protein-coupled receptor 146	chr7	0.560297	1.20747
NM_004489	GPS2	G protein pathway suppressor 2	chr17	1.21388	0.0885204
NM_201397	GPX1	glutathione peroxidase 1	chr3	3.44307	0.9672
NM_000581	GPX1	glutathione peroxidase 1	chr3	3.44277	0.967126
NM_002099	GYPA	glycophorin A (MNS blood group)	chr4	-2.36078	2.4065
NM_001126051	HDGF	hepatoma-derived growth factor (high-mobility group protein 1-like)	chr1	2.52298	0.722752
NM_001126050	HDGF	hepatoma-derived growth factor (high-mobility group protein 1-like)	chr1	2.52289	0.722949
NM_005336	HDLBP	high density lipoprotein binding protein	chr2	1.63874	0.0973239
NM_203346	HDLBP	high density lipoprotein binding protein	chr2	1.63387	0.0973168
NM_001243900	HDLBP	high density lipoprotein binding protein	chr2	1.61533	0.0932317
NM_080593	HIST1H2BK	histone cluster 1, H2bk	chr6	1.2001	0.0541431
NM_006735	HOXA2	homeobox A2	chr7	-4.19718	1.53943
NM_182639	HPS1	Hermansky-Pudlak syndrome 1	chr10	1.44249	0.976467
NM_001200029	HYAL3	hyaluronoglucosaminidase 3	chr3	-1.925	0.0910147
NM_002178	IGFBP6	insulin-like growth factor binding protein 6	chr12	-5.00651	0.638385
NR_002808	ITPK1-AS1	chromosome 14 open reading frame 85	chr14	-3.05913	0.0663623
NM_001009880	KIAA0930	chromosome 22 open reading frame 9	chr22	1.16427	0.146833
NM_015264	KIAA0930	chromosome 22 open reading frame 9	chr22	1.16067	0.148829
NM_022046	KLK14	kallikrein-related peptidase 14	chr19	-4.92049	0.289805
NR_027046	LOC145474	hypothetical protein LOC145474	chr14	-3.72799	0.0378783
NR_015429	LOC283050	hypothetical LOC283050	chr10	-4.58319	1.1657
NR_034148	LOC283143	hypothetical protein LOC283143	chr11	-2.93654	0.0478463
NR_033883	LOC339529	hypothetical protein LOC339529	chr1	-1.86797	1.59862
NR_015395	LOC541471	hypothetical LOC541471; non-protein coding RNA 152	chr2	-1.82392	0.192856
NM_001003693	LY6G6F	lymphocyte antigen 6 complex, locus G6F; lymphocyte antigen 6 complex, locus G6D	chr6	-1.87407	0.0431739
NM_023946	LYNX1	Ly6/neurotoxin 1	chr8	-4.70763	0.0247761
NM_032272	MAF1	MAF1 homolog (S. cerevisiae)	chr8	2.19142	0.638236
NR_038345	MAGI2-AS3	MAGI2 antisense RNA 3	chr7	-2.41461	2.77132
NM_022818	MAP1LC3B	microtubule-associated protein 1 light chain 3 beta	chr16	1.30772	0.0508874
NM_014975	MAST1	microtubule associated serine/threonine kinase 1	chr19	-4.50656	0.381489
NR_029683	MIR142	microRNA 142	chr17	-0.886467	0.226433
NR_036162	MIR3194	microRNA 3194	chr20	-1.86797	1.59862
NR_036271	MIR4315-2	microRNA 4315-2	chr17	-3.7217	0.0411351
NR_039839	MIR4690	microRNA 4690	chr11	-5.09179	0.426417
NM_001039165	MRGPRE	MAS-related GPR, member E	chr11	-1.75086	0.172669
NM_181526	MYL9	myosin, light chain 9, regulatory	chr20	0.338936	0.0636001
NM_015194	MYO1D	myosin ID	chr17	-1.66713	0.0390154
NM_001185012	NDUFA2	NADH dehydrogenase (ubiquinone) 1 alpha subcomplex, 2, 8kDa	chr5	-0.222949	0.0150226
NM_002488	NDUFA2	NADH dehydrogenase (ubiquinone) 1 alpha subcomplex, 2, 8kDa	chr5	-0.22563	0.0155149
NR_033697	NDUFA2	NADH dehydrogenase (ubiquinone) 1 alpha subcomplex, 2, 8kDa	chr5	-0.222795	0.0150121
NM_176677	NHLRC4	hypothetical protein FLJ36208; chromosome 16 open reading frame 11	chr16	-2.9802	0.0300148
NM_138735	NRXN1	neurexin 1	chr2	-1.87666	1.51138
NM_002563	P2RY1	purinergic receptor P2Y, G-protein coupled, 1	chr3	-4.61963	1.32235
NM_138320	PCSK6	proprotein convertase subtilisin/kexin type 6	chr15	-1.76678	0.000430018
NM_138321	PCSK6	proprotein convertase subtilisin/kexin type 6	chr15	-1.76678	0.000430018
NM_000921	PDE3A	phosphodiesterase 3A, cGMP-inhibited	chr12	-4.60622	1.28108
NM_138295	PKD1L1	polycystic kidney disease 1 like 1	chr7	-4.62718	0.726597
NM_001105572	PLA2G2C	phospholipase A2, group IIC	chr1	-2.40583	0.245657
NM_001170944	PNMA6C	similar to Paraneoplastic antigen-like protein 6A	chrX	-2.58376	0.0276232
NM_024299	PPDPF	pancreatic progenitor cell differentiation and proliferation factor homolog (zebrafish)	chr20	1.64419	0.0682357
NM_021619	PRDM12	PR domain containing 12	chr9	-1.96694	1.89931
NM_002808	PSMD2	proteasome (prosome, macropain) 26S subunit, non-ATPase, 2	chr3	0.817894	0.0248793
NM_198715	PTGER3	prostaglandin E receptor 3 (subtype EP3)	chr1	-2.79589	3.23478
NM_198719	PTGER3	prostaglandin E receptor 3 (subtype EP3)	chr1	-3.47677	2.07734
NR_033735	REREP3	arginine-glutamic acid dipeptide (RE) repeats pseudogene 3	chr15	-3.74102	1.76047
NM_000635	RFX2	regulatory factor X, 2 (influences HLA class II expression)	chr19	-0.204769	0.0528769
NM_134433	RFX2	regulatory factor X, 2 (influences HLA class II expression)	chr19	-0.209809	0.0553161
NM_138617	RHCE	Rh blood group, CcEe antigens	chr1	-1.76834	0.0235469
NM_001207034	RNF40	ring finger protein 40	chr16	1.20526	0.00732352
NM_005980	S100P	S100 calcium binding protein P	chr4	-1.75169	0.0807778
NM_001144001	SEC14L1	SEC14-like 1 (S. cerevisiae); SEC14-like 1 pseudogene	chr17	2.45134	0.140073
NM_003262	SEC62	SEC62 homolog (S. cerevisiae)	chr3	1.15503	0.0546928
NM_030974	SHARPIN	SHANK-associated RH domain interactor	chr8	1.41702	0.0737667
NM_017875	SLC25A38	solute carrier family 25, member 38	chr3	0.0730697	0.210955
NM_013442	STOML2	stomatin (EPB72)-like 2	chr9	-0.296261	0.115115
NM_024682	TBC1D17	TBC1 domain family, member 17	chr19	0.727149	0.0595625
NM_001168222	TBC1D17	TBC1 domain family, member 17	chr19	0.716533	0.0614423
NM_001136139	TCF3	transcription factor 3 (E2A immunoglobulin enhancer binding factors E12/E47)	chr19	0.687728	0.0341902
NM_003246	THBS1	thrombospondin 1	chr15	-0.596752	0.136857
NM_012458	TIMM13	translocase of inner mitochondrial membrane 13 homolog (yeast)	chr19	-0.319254	0.00591733
NR_024547	TMEM11	transmembrane protein 11	chr17	-0.616775	0.00803816
NM_138391	TMEM183A	transmembrane protein 183A; transmembrane protein 183B	chr1	0.474888	0.284259
NM_001083947	TMPRSS4	transmembrane protease, serine 4	chr11	-2.94836	2.10983
NM_001173551	TMPRSS4	transmembrane protease, serine 4	chr11	-2.94836	2.10983
NM_001173552	TMPRSS4	transmembrane protease, serine 4	chr11	-2.94836	2.10983
NM_019894	TMPRSS4	transmembrane protease, serine 4	chr11	-2.94836	2.10983
NM_003286	TOP1	topoisomerase (DNA) I	chr20	1.19683	0.0741287
NM_182752	TPRG1L	tumor protein p63 regulated 1-like	chr1	0.710739	0.0113118
NM_001166260	TRIP13	thyroid hormone receptor interactor 13	chr5	-4.53657	1.28621
NM_001130698	TRPC3	transient receptor potential cation channel, subfamily C, member 3	chr4	-2.1125	0.247612
NM_003305	TRPC3	transient receptor potential cation channel, subfamily C, member 3	chr4	-2.1125	0.247612
NM_014501	UBE2S	ubiquitin-conjugating enzyme E2S	chr19	-0.636334	0.0166064
NM_001184831	VSIG4	V-set and immunoglobulin domain containing 4	chrX	-2.80729	0.137268
NM_001100431	VSIG4	V-set and immunoglobulin domain containing 4	chrX	-2.82693	0.161492
NR_001564	XIST	X (inactive)-specific transcript (non-protein coding)	chrX	-1.89094	1.5697
NM_031477	YPEL3	yippee-like 3 (Drosophila)	chr16	3.24175	0.38902
*AG value: Average gene expression *AD value: Average difference of gene expression
Differentially expressed transcripts of AMS group (down regulated).
Accession	Gene.symbol	Description	Chromosome	AG value*	AD value*
NM_207366	SEPT14	septin 14	chr7	-2.7104	2.78653
NR_039978	SEC24B-AS1	SEC24B antisense RNA 1	chr4	-4.37605	2.13374
NM_018672	ABCA5	ATP-binding cassette, sub-family A (ABC1), member 5	chr17	-2.31637	1.7093
NM_172232	ABCA5	ATP-binding cassette, sub-family A (ABC1), member 5	chr17	-2.37595	1.67317
NM_001039844	ACBD7	acyl-Coenzyme A binding domain containing 7	chr10	-3.00476	2.12541
NM_138326	ACMSD	aminocarboxymuconate semialdehyde decarboxylase	chr2	-5.04631	0.28079
NM_001101	ACTB	actin, beta	chr7	5.30161	0.57226
NM_001199954	ACTG1	actin, gamma 1	chr17	3.70059	0.654936
NM_001614	ACTG1	actin, gamma 1	chr17	3.70048	0.654886
NR_037688	ACTG1	actin, gamma 1	chr17	3.69342	0.652489
NM_002390	ADAM11	ADAM metallopeptidase domain 11	chr17	-3.32933	2.62494
NM_021641	ADAM12	ADAM metallopeptidase domain 12	chr10	-2.90421	1.61183
NM_006988	ADAMTS1	ADAM metallopeptidase with thrombospondin type 1 motif, 1	chr21	-3.59555	2.09212
NM_001167749	ADCY10	adenylate cyclase 10 (soluble)	chr1	-3.7521	2.55051
NM_018417	ADCY10	adenylate cyclase 10 (soluble)	chr1	-3.7521	2.55051
NM_001146337	AFAP1L1	actin filament associated protein 1-like 1	chr5	-3.82703	3.23292
NM_152406	AFAP1L1	actin filament associated protein 1-like 1	chr5	-3.82703	3.23292
NM_032876	AJUBA	jub, ajuba homolog (Xenopus laevis)	chr14	-3.99989	3.16282
NM_001206897	ALDH1A2	aldehyde dehydrogenase 1 family, member A2	chr15	-3.0893	3.94845
NM_003888	ALDH1A2	aldehyde dehydrogenase 1 family, member A2	chr15	-3.0893	3.94845
NM_170696	ALDH1A2	aldehyde dehydrogenase 1 family, member A2	chr15	-3.0893	3.94845
NM_000693	ALDH1A3	aldehyde dehydrogenase 1 family, member A3	chr15	-3.36183	2.47341
NM_001182	ALDH7A1	aldehyde dehydrogenase 7 family, member A1	chr5	-2.82277	3.85447
NM_001201377	ALDH7A1	aldehyde dehydrogenase 7 family, member A1	chr5	-2.82277	3.85447
NM_001202404	ALDH7A1	aldehyde dehydrogenase 7 family, member A1	chr5	-2.82277	3.85447
NM_001140	ALOX15	arachidonate 15-lipoxygenase	chr17	-1.83671	1.91292
NM_000478	ALPL	alkaline phosphatase, liver/bone/kidney	chr1	2.26731	0.238428
NM_001127501	ALPL	alkaline phosphatase, liver/bone/kidney	chr1	2.25143	0.239334
NM_001177520	ALPL	alkaline phosphatase, liver/bone/kidney	chr1	2.24503	0.239663
NR_027995	ANKRD20A9P	ankyrin repeat domain 20 family, member A9, pseudogene	chr13	-3.67273	2.94013
NM_018685	ANLN	anillin, actin binding protein	chr7	-4.83879	1.13463
NM_000039	APOA1	apolipoprotein A-I	chr11	-2.81707	2.06142
NM_001170	AQP7	aquaporin 7	chr9	-2.09961	2.22407
NR_037901	ARHGEF26-AS1	ARHGEF26 antisense RNA 1	chr3	-5.45634	1.05639
NM_001162491	ARL13A	ADP-ribosylation factor-like 13A	chrX	-3.56677	2.98913
NM_001012990	ARL13A	ADP-ribosylation factor-like 13A	chrX	-3.48688	2.82936
NM_005737	ARL4C	ADP-ribosylation factor-like 4C	chr2	1.18375	1.02221
NM_004312	ARR3	arrestin 3, retinal (X-arrestin)	chrX	-4.3776	2.01559
NM_004313	ARRB2	arrestin, beta 2	chr17	2.81341	0.350026
NM_199004	ARRB2	arrestin, beta 2	chr17	2.81121	0.349701
NM_001168530	ASB9	ankyrin repeat and SOCS box-containing 9	chrX	-3.75065	3.13383
NR_033769	ASB9P1	ankyrin repeat and SOCS box containing 9 pseudogene 1	chr15	-2.73399	4.18728
NM_032810	ATAD1	ATPase family, AAA domain containing 1	chr10	-2.03712	1.6583
NM_001017971	ATP6AP1L	ATPase, H+ transporting, lysosomal accessory protein 1-like	chr5	-3.05386	2.29422
NM_003945	ATP6V0E1	ATPase, H+ transporting, lysosomal 9kDa, V0 subunit e1	chr5	1.3812	0.264677
NM_006095	ATP8A1	ATPase, aminophospholipid transporter (APLT), class I, type 8A, member 1	chr4	-1.0581	1.7198
NM_001105529	ATP8A1	ATPase, aminophospholipid transporter (APLT), class I, type 8A, member 1	chr4	-1.05864	1.72017
NM_004048	B2M	beta-2-microglobulin	chr15	3.81452	0.895801
NM_178537	B4GALNT4	beta-1,4-N-acetyl-galactosaminyl transferase 4	chr11	-3.6251	2.14166
NM_176824	BBS7	Bardet-Biedl syndrome 7	chr4	-3.42083	1.89684
NM_003657	BCAS1	breast carcinoma amplified sequence 1	chr20	-3.36025	3.13014
NM_138576	BCL11B	B-cell CLL/lymphoma 11B (zinc finger protein)	chr14	0.0828983	1.34442
NM_022898	BCL11B	B-cell CLL/lymphoma 11B (zinc finger protein)	chr14	0.0761614	1.34486
NM_000633	BCL2	B-cell CLL/lymphoma 2	chr18	-0.779091	1.45807
NM_032735	BEST3	bestrophin 3	chr12	-5.34988	0.065453
NM_001139444	BET3L	BET3 like (S. cerevisiae)	chr6	-1.86541	1.81662
NM_003571	BFSP2	beaded filament structural protein 2, phakinin	chr3	-3.1837	2.26074
NM_001165	BIRC3	baculoviral IAP repeat-containing 3	chr11	-0.331367	1.63803
NR_002730	BRD7P3	bromodomain containing 7 pseudogene 3	chr6	-2.85449	3.20051
NM_181780	BTLA	B and T lymphocyte associated	chr3	-2.22779	1.80664
NM_001085357	BTLA	B and T lymphocyte associated	chr3	-2.25602	1.80419
NM_001130446	C10orf131	chromosome 10 open reading frame 131	chr10	-4.12162	3.63769
NM_001145024	C11orf34	chromosome 11 open reading frame 34	chr11	-3.67797	2.10534
NM_173525	C11orf42	chromosome 11 open reading frame 42	chr11	-3.1691	4.10804
NM_018169	C12orf35	chromosome 12 open reading frame 35	chr12	1.64587	0.952661
NM_174943	C14orf178	chromosome 14 open reading frame 178	chr14	-5.26712	0.441866
NM_001173978	C14orf178	chromosome 14 open reading frame 178	chr14	-5.31413	0.535884
NR_027123	C14orf33	chromosome 14 open reading frame 33	chr14	-3.80748	2.62752
NM_032413	C15orf48	chromosome 15 open reading frame 48	chr15	-4.8937	1.65238
NM_197955	C15orf48	chromosome 15 open reading frame 48	chr15	-4.8937	1.65238
NM_207445	C15orf54	chromosome 15 open reading frame 54	chr15	-2.92693	3.62371
NM_175741	C15orf55	chromosome 15 open reading frame 55	chr15	-2.25308	2.94828
NM_001039905	C15orf56	chromosome 15 open reading frame 56	chr15	-3.76494	3.79444
NM_001042367	C15orf60	chromosome 15 open reading frame 60	chr15	-3.49321	2.69699
NM_001170754	C1orf127	chromosome 1 open reading frame 127	chr1	-4.01413	1.79034
NM_001085375	C1orf226	chromosome 1 open reading frame 226	chr1	-4.04952	2.59897
NM_181643	C1orf88	chromosome 1 open reading frame 88	chr1	-4.52102	2.56164
NM_001145350	C20orf173	chromosome 20 open reading frame 173	chr20	-3.05422	3.97112
NM_001009608	C20orf94	chromosome 20 open reading frame 94	chr20	-4.30556	1.7001
NM_001162495	C21orf62	chromosome 21 open reading frame 62	chr21	-4.99723	0.980578
NR_038871	C21orf91-OT1	C21orf91 overlapping transcript 1 (non-protein coding)	chr21	-4.60821	1.94644
NR_038870	C21orf91-OT1	C21orf91 overlapping transcript 1 (non-protein coding)	chr21	-4.637	1.88885
NM_001184958	C3orf20	chromosome 3 open reading frame 20	chr3	-3.06127	4.09374
NM_001184957	C3orf20	chromosome 3 open reading frame 20	chr3	-3.10332	4.17785
NM_032137	C3orf20	chromosome 3 open reading frame 20	chr3	-3.70449	2.58373
NM_130848	C5orf20	TRAF-interacting protein with forkhead-associated domain, family member B; chromosome 5 open reading frame 20	chr5	-3.6345	2.44579
NM_022483	C5orf28	chromosome 5 open reading frame 28	chr5	-3.7931	1.98167
NR_027906	C6orf124	chromosome 6 open reading frame 124	chr6	-3.55105	4.96478
NM_001031743	C6orf165	chromosome 6 open reading frame 165	chr6	-2.55361	2.0335
NM_001033564	C6orf225	chromosome 6 open reading frame 225	chr6	-4.808	0.256836
NM_001127365	C7orf46	chromosome 7 open reading frame 46	chr7	-4.52416	1.47887
NR_026785	C8orf51	chromosome 8 open reading frame 51	chr8	-3.03082	3.83148
NM_001012446	C9orf128	chromosome 9 open reading frame 128	chr9	-2.35135	1.90625
NM_152786	C9orf43	chromosome 9 open reading frame 43	chr9	-5.1097	1.03237
NM_153710	C9orf96	chromosome 9 open reading frame 96	chr9	-4.62211	0.20782
NM_001100619	CABLES1	Cdk5 and Abl enzyme substrate 1	chr18	-5.03034	0.244816
NM_138375	CABLES1	Cdk5 and Abl enzyme substrate 1	chr18	-5.11293	0.356383
NR_023359	CABLES1	Cdk5 and Abl enzyme substrate 1	chr18	-5.18372	0.214791
NM_001143962	CAPN8	calpain 8	chr1	-4.70405	1.80757
NM_020785	CC2D2A	coiled-coil and C2 domain containing 2A	chr4	-5.29781	0.380171
NM_001164720	CC2D2A	coiled-coil and C2 domain containing 2A	chr4	-5.38053	0.492002
NM_001159747	CC2D2B	coiled-coil and C2 domain containing 2B	chr10	-4.37645	1.659
NM_152775	CCDC110	coiled-coil domain containing 110	chr4	-3.69331	3.01914
NM_181426	CCDC39	coiled-coil domain containing 39	chr3	-3.66261	2.0656
NM_017950	CCDC40	coiled-coil domain containing 40	chr17	-2.53584	3.51382
NM_001243342	CCDC40	coiled-coil domain containing 40	chr17	-2.73775	3.57864
NM_024725	CCDC82	coiled-coil domain containing 82	chr11	-2.2524	1.57342
NM_173556	CCDC83	coiled-coil domain containing 83	chr11	-3.51778	4.56733
NM_002985	CCL5	chemokine (C-C motif) ligand 5	chr17	3.02119	0.773277
NM_057749	CCNE2	cyclin E2	chr8	-3.50577	1.88645
NM_001838	CCR7	chemokine (C-C motif) receptor 7	chr17	1.104	1.23157
NM_016557	CCRL1	chemokine (C-C motif) receptor-like 1	chr3	-3.88185	2.62096
NM_178445	CCRL1	chemokine (C-C motif) receptor-like 1	chr3	-3.95116	2.75959
NM_001142401	CD164	CD164 molecule, sialomucin	chr6	0.930977	1.1313
NM_006016	CD164	CD164 molecule, sialomucin	chr6	0.930977	1.1313
NM_001142402	CD164	CD164 molecule, sialomucin	chr6	0.930147	1.13092
NM_001764	CD1B	CD1b molecule	chr1	-2.48889	3.11771
NM_138806	CD200R1	CD200 receptor 1	chr3	-3.44969	1.87998
NM_170780	CD200R1	CD200 receptor 1	chr3	-3.44969	1.87998
NM_000073	CD3G	CD3g molecule, gamma (CD3-TCR complex)	chr11	-0.374559	1.433
NM_001025159	CD74	CD74 molecule, major histocompatibility complex, class II invariant chain	chr5	4.63011	0.839381
NM_004355	CD74	CD74 molecule, major histocompatibility complex, class II invariant chain	chr5	4.62615	0.839433
NM_001025158	CD74	CD74 molecule, major histocompatibility complex, class II invariant chain	chr5	4.59312	0.836478
NM_078481	CD97	CD97 molecule	chr19	2.96119	0.321002
NM_001025160	CD97	CD97 molecule	chr19	2.95156	0.31799
NM_001784	CD97	CD97 molecule	chr19	2.94045	0.314542
NM_031891	CDH20	cadherin 20, type 2	chr18	-2.95518	3.49578
NM_001786	CDK1	cell division cycle 2, G1 to S and G2 to M	chr10	-3.77523	2.15273
NM_033379	CDK1	cell division cycle 2, G1 to S and G2 to M	chr10	-3.90519	2.32336
NM_001025077	CELF2	CUG triplet repeat, RNA binding protein 2	chr10	1.85821	0.966481
NM_001145314	CEP44	KIAA1712	chr4	-4.20714	2.68726
NM_005507	CFL1	cofilin 1 (non-muscle)	chr11	3.04513	0.647958
NM_015557	CHD5	chromodomain helicase DNA binding protein 5	chr1	-3.17932	3.063
NM_000745	CHRNA5	cholinergic receptor, nicotinic, alpha 5	chr15	-3.42517	3
NR_023312	CIRBP	cold inducible RNA binding protein	chr19	1.39883	1.0736
NR_023313	CIRBP	cold inducible RNA binding protein	chr19	1.39071	1.07382
NM_001162407	CLK1	CDC-like kinase 1	chr2	-0.0813099	1.68237
NM_004071	CLK1	CDC-like kinase 1	chr2	-0.0983165	1.70512
NR_027856	CLK1	CDC-like kinase 1	chr2	0.0526451	1.85165
NR_027855	CLK1	CDC-like kinase 1	chr2	-0.120191	1.69058
NM_153610	CMYA5	cardiomyopathy associated 5	chr5	-3.74442	2.56579
NM_004368	CNN2	calponin 2	chr19	3.00352	0.65592
NM_201277	CNN2	calponin 2	chr19	2.98813	0.65846
NM_015198	COBL	cordon-bleu homolog (mouse)	chr7	-3.14793	2.04561
NM_000494	COL17A1	collagen, type XVII, alpha 1	chr10	-5.03343	0.012531
NM_198148	CPXM2	carboxypeptidase X (M14 family), member 2	chr10	-2.67462	2.27552
NM_032607	CREB3L3	cAMP responsive element binding protein 3-like 3	chr19	-1.87323	2.11025
NR_028024	CREBZF	CREB/ATF bZIP transcription factor	chr11	-1.17206	1.49843
NM_001202475	CRHR2	corticotropin releasing hormone receptor 2	chr7	-1.7532	1.70464
NM_001202483	CRHR2	corticotropin releasing hormone receptor 2	chr7	-1.7532	1.70464
NM_156039	CSF3R	colony stimulating factor 3 receptor (granulocyte)	chr1	4.29558	0.614303
NM_000760	CSF3R	colony stimulating factor 3 receptor (granulocyte)	chr1	4.29528	0.614242
NM_172313	CSF3R	colony stimulating factor 3 receptor (granulocyte)	chr1	4.17194	0.620403
NM_145203	CSNK1A1L	casein kinase 1, alpha 1-like	chr13	-5.42483	0.403167
NM_001909	CTSD	cathepsin D	chr11	2.74776	0.394354
NM_004079	CTSS	cathepsin S	chr1	2.65461	0.806024
NM_001199739	CTSS	cathepsin S	chr1	2.64609	0.805156
NM_001207063	CXADR	coxsackie virus and adenovirus receptor pseudogene 2; coxsackie virus and adenovirus receptor	chr21	-5.58181	0.366165
NM_001207064	CXADR	coxsackie virus and adenovirus receptor pseudogene 2; coxsackie virus and adenovirus receptor	chr21	-5.58181	0.366165
NM_001207065	CXADR	coxsackie virus and adenovirus receptor pseudogene 2; coxsackie virus and adenovirus receptor	chr21	-5.58181	0.366165
NM_001338	CXADR	coxsackie virus and adenovirus receptor pseudogene 2; coxsackie virus and adenovirus receptor	chr21	-5.58181	0.366165
NM_001168298	CXCR2	interleukin 8 receptor, beta	chr2	3.29098	0.539122
NM_134268	CYGB	cytoglobin	chr17	-5.10971	0.828885
NM_032552	DAB2IP	DAB2 interacting protein	chr9	-4.00738	2.42275
NM_001098504	DDX17	DEAD (Asp-Glu-Ala-Asp) box polypeptide 17	chr22	2.4091	1.06709
NM_006386	DDX17	DEAD (Asp-Glu-Ala-Asp) box polypeptide 17	chr22	2.4091	1.06709
NM_001193416	DDX3X	DEAD (Asp-Glu-Ala-Asp) box polypeptide 3, X-linked	chrX	1.16872	1.02673
NM_001356	DDX3X	DEAD (Asp-Glu-Ala-Asp) box polypeptide 3, X-linked	chrX	1.16872	1.02673
NM_001193417	DDX3X	DEAD (Asp-Glu-Ala-Asp) box polypeptide 3, X-linked	chrX	1.16855	1.02659
NM_001204505	DGKH	diacylglycerol kinase, eta	chr13	-5.19457	0.334564
NM_001204506	DGKH	diacylglycerol kinase, eta	chr13	-5.19457	0.334564
NM_001042517	DIAPH3	diaphanous homolog 3 (Drosophila)	chr13	-4.62836	1.51373
NM_030932	DIAPH3	diaphanous homolog 3 (Drosophila)	chr13	-4.99758	1.14296
NM_014420	DKK4	dickkopf homolog 4 (Xenopus laevis)	chr8	-3.10122	4.06511
NM_181706	DNAJC24	DnaJ (Hsp40) homolog, subfamily C, member 24	chr11	-2.5832	1.83797
NR_034113	DNAJC27-AS1	DNAJC27 antisense RNA 1	chr2	-3.99736	2.72922
NM_003462	DNALI1	dynein, axonemal, light intermediate chain 1	chr1	-4.80957	1.45526
NR_033787	DNM1P41	DNM1 pseudogene 41	chr15	-5.14979	0.220067
NM_001198945	DTNA	dystrobrevin, alpha	chr18	-3.65406	2.09708
NM_001005463	EBF3	early B-cell factor 3	chr10	-2.45457	1.83542
NM_001197295	ECM2	extracellular matrix protein 2, female organ and adipocyte specific	chr9	-2.89568	3.87717
NM_001393	ECM2	extracellular matrix protein 2, female organ and adipocyte specific	chr9	-2.89568	3.87717
NM_001402	EEF1A1	eukaryotic translation elongation factor 1 alpha-like 7; eukaryotic translation elongation factor 1 alpha-like 3; similar to eukaryotic translation elongation factor 1 alpha 1; eukaryotic translation elongation factor 1 alpha 1	chr6	4.32019	0.976775
NR_027062	EEF1DP3	eukaryotic translation elongation factor 1 delta pseudogene 3	chr13	-3.40641	2.27626
NM_001404	EEF1G	eukaryotic translation elongation factor 1 gamma	chr11	2.79962	0.9009
NM_001961	EEF2	eukaryotic translation elongation factor 2	chr19	4.10299	0.37908
NM_014971	EFR3B	EFR3 homolog B (S. cerevisiae)	chr2	-4.37669	1.72029
NM_022726	ELOVL4	elongation of very long chain fatty acids (FEN1/Elo2, SUR4/Elo3, yeast)-like 4	chr6	-2.44815	3.10524
NM_001172440	ENDOU	26 serine protease	chr12	-3.10274	3.40903
NM_006025	ENDOU	26 serine protease	chr12	-3.10274	3.40903
NM_001172439	ENDOU	26 serine protease	chr12	-3.61744	2.26476
NR_038351	ENO1-AS1	ENO1 antisense RNA 1	chr1	-2.61166	5.22333
NM_006208	ENPP1	ectonucleotide pyrophosphatase/phosphodiesterase 1	chr6	-4.66557	0.309537
NM_173567	EPHX4	epoxide hydrolase 4	chr1	-4.30035	2.21219
NM_001982	ERBB3	v-erb-b2 erythroblastic leukemia viral oncogene homolog 3 (avian)	chr12	-3.49361	3.12084
NM_001135604	ESM1	endothelial cell-specific molecule 1	chr5	-2.46158	3.1415
NM_007036	ESM1	endothelial cell-specific molecule 1	chr5	-2.46158	3.1415
NM_001437	ESR2	estrogen receptor 2 (ER beta)	chr14	-4.76676	1.20235
NM_014209	ETV2	ets variant 2	chr19	-5.01817	0.849158
NM_006495	EVI2B	ecotropic viral integration site 2B	chr17	2.9365	0.662108
NM_015065	EXPH5	exophilin 5	chr11	-4.61673	1.37516
NM_001142473	FAIM3	Fas apoptotic inhibitory molecule 3	chr1	1.67414	1.04705
NM_001077710	FAM110C	family with sequence similarity 110, member C	chr2	-3.28819	3.20753
NM_001079529	FAM153B	family with sequence similarity 153, member B	chr5	-3.20078	1.66493
NM_001122646	FAM178B	family with sequence similarity 178, member B	chr2	-4.91533	1.21705
NM_015091	FAM179B	family with sequence similarity 179, member B	chr14	-2.85753	1.97649
NM_152394	FAM194A	chromosome 3 open reading frame 44	chr3	-3.89178	2.0003
NM_001129891	FAM196B	Uncharacterized protein LOC100131897	chr5	-5.17899	0.617101
NM_001195228	FAM64A	family with sequence similarity 64, member A	chr17	-3.1369	2.30116
NM_019013	FAM64A	family with sequence similarity 64, member A	chr17	-3.1369	2.30116
NR_026789	FAM66A	family with sequence similarity 66, member A	chr8	-3.16405	2.03868
NM_001104545	FAM70A	family with sequence similarity 70, member A	chrX	-3.99895	1.85567
NR_024252	FAM86HP	family with sequence similarity 86, member A pseudogene	chr3	-4.7223	1.79198
NM_001024215	FBLIM1	filamin binding LIM protein 1	chr1	-5.08298	1.64139
NM_001142958	FBXO15	F-box protein 15	chr18	-1.7147	1.91542
NM_152676	FBXO15	F-box protein 15	chr18	-1.7147	1.91542
NM_153230	FBXO39	F-box protein 39	chr17	-3.51565	2.16652
NM_001136219	FCGR2A	Fc fragment of IgG, low affinity IIa, receptor (CD32)	chr1	2.8854	0.662798
NM_021642	FCGR2A	Fc fragment of IgG, low affinity IIa, receptor (CD32)	chr1	2.88539	0.662776
NM_004108	FCN2	ficolin (collagen/fibrinogen domain containing lectin) 2 (hucolin)	chr9	-4.73911	1.72644
NM_015837	FCN2	ficolin (collagen/fibrinogen domain containing lectin) 2 (hucolin)	chr9	-4.73911	1.72644
NM_005246	FER	fer (fps/fes related) tyrosine kinase	chr5	-4.2922	2.22889
NM_001134999	FERMT2	fermitin family homolog 2 (Drosophila)	chr14	-2.07499	4.14999
NM_006832	FERMT2	fermitin family homolog 2 (Drosophila)	chr14	-2.07499	4.14999
NR_026655	FLJ12825	hypothetical LOC440101	chr12	-3.15762	2.53677
NR_039985	FLJ22447	hypothetical gene supported by AK026100	chr14	-3.12874	4.18917
NR_029434	FLJ31306	hypothetical LOC379025	chr14	-0.162202	1.36797
NR_029435	FLJ31306	hypothetical LOC379025	chr14	-0.18035	1.36982
NR_015392	FLJ40852	hypothetical LOC285962	chr7	-2.60851	2.27778
NR_028139	FLJ42289	hypothetical LOC388182	chr15	-4.3236	1.65802
NM_207414	FLJ43860	FLJ43860 protein	chr8	-3.75382	3.38005
NR_028337	FLJ45079	FLJ45079 protein	chr17	-4.10771	2.7607
NM_001110556	FLNA	filamin A, alpha (actin binding protein 280)	chrX	3.74377	0.35855
NM_001456	FLNA	filamin A, alpha (actin binding protein 280)	chrX	3.74376	0.358548
NR_034096	FONG	formiminotransferase cyclodeaminase N-terminal like	chr2	-2.69475	2.31579
NM_005252	FOS	v-fos FBJ murine osteosarcoma viral oncogene homolog	chr14	1.7886	0.0649187
NM_207305	FOXD4	forkhead box D4	chr9	-5.53458	0.0682894
NM_002158	FOXN2	forkhead box N2	chr2	-0.94598	1.47622
NR_024006	FP588	hypothetical LOC92973	chr9	-4.98531	0.942699
NM_001193306	FPR1	formyl peptide receptor 1	chr19	3.09715	0.410222
NM_002029	FPR1	formyl peptide receptor 1	chr19	3.09681	0.409989
NM_032892	FRMD5	FERM domain containing 5	chr15	-2.76421	3.83054
NM_173651	FSIP2	fibrous sheath interacting protein 2	chr2	-2.45167	2.67318
NM_015082	FSTL4	follistatin-like 4	chr5	-2.48234	1.68519
NM_031866	FZD8	frizzled homolog 8 (Drosophila)	chr10	-3.2161	2.14277
NM_005256	GAS2	growth arrest-specific 2	chr11	-2.94411	3.55238
NM_177553	GAS2	growth arrest-specific 2	chr11	-2.94411	3.55238
NM_001143830	GAS2	growth arrest-specific 2	chr11	-3.57123	2.29815
NM_174942	GAS2L3	growth arrest-specific 2 like 3	chr12	-3.15951	4.12803
NR_028361	GGNBP1	gametogenetin binding protein 1	chr6	-3.36699	4.543
NR_003267	GGT3P	gamma-glutamyltransferase 3 pseudogene	chr22	-5.54771	0.872603
NM_005142	GIF	gastric intrinsic factor (vitamin B synthesis)	chr11	-4.90285	2.16279
NM_018384	GIMAP5	GTPase, IMAP family member 5	chr7	0.826704	1.18998
NM_015710	GLTSCR2	glioma tumor suppressor candidate region gene 2; glioma tumor suppressor candidate region gene 2 pseudogene	chr19	2.08926	0.956044
NM_002069	GNAI1	guanine nucleotide binding protein (G protein), alpha inhibiting activity polypeptide 1	chr7	-3.80218	2.80029
NM_002070	GNAI2	guanine nucleotide binding protein (G protein), alpha inhibiting activity polypeptide 2	chr3	3.30294	0.705623
NM_001166425	GNAI2	guanine nucleotide binding protein (G protein), alpha inhibiting activity polypeptide 2	chr3	3.25632	0.670613
NM_006098	GNB2L1	guanine nucleotide binding protein (G protein), beta polypeptide 2-like 1	chr5	3.3083	0.763964
NM_002075	GNB3	guanine nucleotide binding protein (G protein), beta polypeptide 3	chr12	-4.73989	1.96127
NM_001501	GNRH2	gonadotropin-releasing hormone 2	chr20	-2.55948	2.04524
NM_178331	GNRH2	gonadotropin-releasing hormone 2	chr20	-2.55948	2.04524
NM_178332	GNRH2	gonadotropin-releasing hormone 2	chr20	-2.55948	2.04524
NM_001001413	GOLGA6L1	hypothetical LOC645202; Putative golgin subfamily A member 6-like protein 6; hypothetical LOC100132202; golgi autoantigen, golgin subfamily a-like	chr15	-5.3915	1.0975
NM_001145004	GOLGA6L6	hypothetical LOC645202; Putative golgin subfamily A member 6-like protein 6; hypothetical LOC100132202; golgi autoantigen, golgin subfamily a-like	chr15	-5.32261	1.23527
NM_181077	GOLGA8A	golgi autoantigen, golgin subfamily a, 8B; golgi autoantigen, golgin subfamily a, 8A	chr15	0.00350862	1.32592
NM_001023567	GOLGA8B	golgi autoantigen, golgin subfamily a, 8B; golgi autoantigen, golgin subfamily a, 8A	chr15	-0.0712312	1.42208
NM_000407	GP1BB	glycoprotein Ib (platelet), beta polypeptide	chr22	1.33414	0.31701
NM_199243	GPR150	G protein-coupled receptor 150	chr5	-4.38755	1.9966
NM_018969	GPR173	G protein-coupled receptor 173	chrX	-4.37991	2.28779
NM_031936	GPR61	G protein-coupled receptor 61	chr1	-2.04078	1.61333
NM_001191015	GSTO2	glutathione S-transferase omega 2	chr10	-4.42727	1.96967
NR_001317	HCG4B	HLA complex group 4 pseudogene 6	chr6	-1.74209	1.72686
NM_173497	HECTD2	HECT domain containing 2	chr10	-2.41831	2.69929
NM_182765	HECTD2	HECT domain containing 2	chr10	-3.3386	2.81036
NM_001098672	HEPHL1	hephaestin-like 1	chr11	-3.96639	2.62785
NM_005320	HIST1H1D	histone cluster 1, H1d	chr6	-3.00173	2.2987
NM_003535	HIST1H3J	histone cluster 1, H3j; histone cluster 1, H3i; histone cluster 1, H3h; histone cluster 1, H3g; histone cluster 1, H3f; histone cluster 1, H3e; histone cluster 1, H3d; histone cluster 1, H3c; histone cluster 1, H3b; histone cluster 1, H3a; histone cluster 1, H2ad; histone cluster 2, H3a; histone cluster 2, H3c; histone cluster 2, H3d	chr6	-3.66319	3.56017
NM_001005464	HIST2H3A	histone cluster 1, H3j; histone cluster 1, H3i; histone cluster 1, H3h; histone cluster 1, H3g; histone cluster 1, H3f; histone cluster 1, H3e; histone cluster 1, H3d; histone cluster 1, H3c; histone cluster 1, H3b; histone cluster 1, H3a; histone cluster 1, H2ad; histone cluster 2, H3a; histone cluster 2, H3c; histone cluster 2, H3d	chr1	-4.62379	0.216835
NM_021059	HIST2H3C	histone cluster 1, H3j; histone cluster 1, H3i; histone cluster 1, H3h; histone cluster 1, H3g; histone cluster 1, H3f; histone cluster 1, H3e; histone cluster 1, H3d; histone cluster 1, H3c; histone cluster 1, H3b; histone cluster 1, H3a; histone cluster 1, H2ad; histone cluster 2, H3a; histone cluster 2, H3c; histone cluster 2, H3d	chr1	-4.62379	0.216835
NM_001242758	HLA-A	major histocompatibility complex, class I, A	chr6	3.82386	0.58606
NM_002116	HLA-A	major histocompatibility complex, class I, A	chr6	3.82386	0.58606
NM_005514	HLA-B	major histocompatibility complex, class I, C; major histocompatibility complex, class I, B	chr6	4.19813	0.508745
NM_001243042	HLA-C	major histocompatibility complex, class I, C; major histocompatibility complex, class I, B	chr6	3.95152	0.660561
NM_002117	HLA-C	major histocompatibility complex, class I, C; major histocompatibility complex, class I, B	chr6	3.95152	0.660561
NR_001435	HLA-DPB2	major histocompatibility complex, class II, DP beta 2 (pseudogene)	chr6	-3.6645	2.47396
NM_005516	HLA-E	major histocompatibility complex, class I, E	chr6	4.35672	0.667699
NM_002126	HLF	hepatic leukemia factor	chr17	-4.65708	1.49907
NM_012292	HMHA1	histocompatibility (minor) HA-1	chr19	2.64741	0.612418
NM_031243	HNRNPA2B1	heterogeneous nuclear ribonucleoprotein A2/B1	chr7	1.23687	1.06176
NM_002137	HNRNPA2B1	heterogeneous nuclear ribonucleoprotein A2/B1	chr7	1.2362	1.06241
NM_005520	HNRNPH1	heterogeneous nuclear ribonucleoprotein H1 (H)	chr5	0.950362	1.16838
NR_026778	HNRNPU-AS1	chromosome 1 open reading frame 199	chr1	-0.185959	1.42905
NM_019102	HOXA5	homeobox A5	chr7	-2.86028	5.72055
NM_032756	HPDL	4-hydroxyphenylpyruvate dioxygenase-like	chr1	-4.7552	0.320091
NM_014485	HPGDS	prostaglandin D2 synthase, hematopoietic; prostaglandin D2 synthase 21kDa (brain)	chr4	-3.49452	3.13905
NM_144617	HSPB6	heat shock protein, alpha-crystallin-related, B6	chr19	-5.30244	0.720962
NM_000867	HTR2B	5-hydroxytryptamine (serotonin) receptor 2B	chr2	-2.48204	3.01065
NM_178231	ICA1L	islet cell autoantigen 1,69kDa-like	chr2	-3.69476	1.80734
NM_002162	ICAM3	intercellular adhesion molecule 3	chr19	2.79735	0.430351
NM_006435	IFITM2	interferon induced transmembrane protein 2 (1-8D)	chr11	4.21514	0.397313
NM_021034	IFITM3	interferon induced transmembrane protein 3 (1-8U)	chr11	3.03541	0.352729
NR_001590	IFITM4P	interferon induced transmembrane protein 4 pseudogene	chr6	-3.39115	2.2994
NM_031473	IFT81	intraflagellar transport 81 homolog (Chlamydomonas)	chr12	-5.08331	0.0916063
NR_002937	IGBP1P1	chromosome 14 open reading frame 19; immunoglobulin (CD79A) binding protein 1	chr14	-3.29633	4.73259
NM_020962	IGDCC4	immunoglobulin superfamily, DCC subclass, member 4	chr15	-2.46889	4.93778
NM_001015887	IGSF11	immunoglobulin superfamily, member 11	chr3	-2.64947	3.34552
NM_000572	IL10	interleukin 10	chr1	-4.49037	1.979
NM_014443	IL17B	interleukin 17B	chr5	-2.55122	3.23817
NM_000586	IL2	interleukin 2	chr4	-2.74625	2.27324
NM_018724	IL20	interleukin 20	chr1	-2.02256	4.04513
NM_144701	IL23R	interleukin 23 receptor	chr1	-2.11791	2.73123
NM_001012633	IL32	interleukin 32	chr16	2.02039	1.14679
NM_000589	IL4	interleukin 4	chr5	-3.3523	3.48316
NM_172348	IL4	interleukin 4	chr5	-3.3523	3.48316
NM_000600	IL6	interleukin 6 (interferon, beta 2)	chr7	-1.96698	2.25779
NM_002184	IL6ST	interleukin 6 signal transducer (gp130, oncostatin M receptor)	chr5	-0.291248	1.54706
NM_175767	IL6ST	interleukin 6 signal transducer (gp130, oncostatin M receptor)	chr5	-0.292039	1.54864
NM_001190981	IL6ST	interleukin 6 signal transducer (gp130, oncostatin M receptor)	chr5	-0.296793	1.54731
NM_000880	IL7	interleukin 7	chr8	-4.78511	1.56723
NM_001199887	IL7	interleukin 7	chr8	-4.78511	1.56723
NM_001199886	IL7	interleukin 7	chr8	-4.79202	1.55342
NM_001199888	IL7	interleukin 7	chr8	-4.89692	1.73577
NM_002185	IL7R	interleukin 7 receptor	chr5	0.438328	1.47532
NM_001199800	ILDR1	immunoglobulin-like domain containing receptor 1	chr3	-2.88636	2.56632
NM_199351	ILDR2	immunoglobulin-like domain containing receptor 2	chr1	-4.8173	1.89495
NM_032727	INA	internexin neuronal intermediate filament protein, alpha	chr10	-2.10816	2.30213
NR_037598	INMT-FAM188B	INMT-FAM188B readthrough (NMD candidate)	chr7	-5.11285	0.634966
NM_024726	IQCA1	IQ motif containing with AAA domain 1	chr2	-2.77183	3.67939
NM_015232	IQSEC3	IQ motif and Sec7 domain 3; similar to IQ motif and Sec7 domain-containing protein 3; similar to IQ motif and SEC7 domain-containing protein 3; similar to IQ motif and Sec7 domain 3	chr12	-3.53873	4.11287
NM_000885	ITGA4	integrin, alpha 4 (antigen CD49D, alpha 4 subunit of VLA-4 receptor)	chr2	0.642639	1.27928
NM_002207	ITGA9	integrin, alpha 9	chr3	-5.20127	0.57203
NM_000887	ITGAX	integrin, alpha X (complement component 3 receptor 4 subunit)	chr16	2.75068	0.530054
NM_001127491	ITGB2	integrin, beta 2 (complement component 3 receptor 3 and 4 subunit)	chr21	3.53574	0.530504
NM_021999	ITM2B	integral membrane protein 2B	chr13	3.44553	0.635887
NM_002220	ITPKA	inositol 1,4,5-trisphosphate 3-kinase A	chr15	-3.29384	2.58807
NM_020122	KCMF1	potassium channel modulatory factor 1	chr2	0.250834	0.133695
NM_021161	KCNK10	potassium channel, subfamily K, member 10	chr14	-3.6641	2.39443
NM_138317	KCNK10	potassium channel, subfamily K, member 10	chr14	-3.6641	2.39443
NM_138318	KCNK10	potassium channel, subfamily K, member 10	chr14	-3.6641	2.39443
NM_001080392	KIAA1147	KIAA1147	chr7	-0.786557	1.40753
NM_001122819	KIF17	kinesin family member 17	chr1	-1.86423	1.97662
NM_020816	KIF17	kinesin family member 17	chr1	-1.86423	1.97662
NM_001161707	KIRREL3	kin of IRRE like 3 (Drosophila)	chr11	-2.34835	2.7825
NM_004795	KL	klotho	chr13	-2.8033	3.65318
NM_020805	KLHL14	kelch-like 14 (Drosophila)	chr18	-2.80002	1.77944
NM_002269	KPNA5	karyopherin alpha 5 (importin alpha 6)	chr6	-3.81312	1.86147
NM_002281	KRT81	keratin 81	chr12	-2.53571	3.28976
NM_001005922	KRTAP5-1	keratin associated protein 5-1	chr11	-3.43254	2.24263
NM_001004325	KRTAP5-2	keratin associated protein 5-2	chr11	-3.44052	3.15681
NM_006762	LAPTM5	lysosomal multispanning membrane protein 5	chr1	3.79193	0.667385
NM_002298	LCP1	lymphocyte cytosolic protein 1 (L-plastin)	chr13	3.83798	0.529829
NM_018490	LGR4	leucine-rich repeat-containing G protein-coupled receptor 4	chr11	-2.73139	1.98158
NM_030576	LIMD2	LIM domain containing 2	chr17	2.65417	0.62414
NR_026553	LINC00161	non-protein coding RNA 161	chr21	-5.13555	0.980897
NR_027266	LINC00310	chromosome 21 open reading frame 82	chr21	-2.10991	4.21982
NM_001128215	LIPM	lipase, family member M	chr10	-4.54119	2.08011
NM_001085451	LNP1	leukemia NUP98 fusion partner 1	chr3	-3.1308	2.61556
NR_027274	LOC100128788	hypothetical protein LOC100128788	chr16	-5.41586	0.63564
NM_001195279	LOC100129480	similar to hCG2042446	chr3	-4.64384	0.301539
NR_038910	LOC100129845	hypothetical LOC100129845	chr7	-2.95205	2.34222
NR_033939	LOC100129858	hypothetical protein LOC100129858	chr4	-4.34455	1.91918
NM_001242750	LOC100129924	similar to hCG2036949	chr1	-5.08361	2.07804
NR_038446	LOC100130231	similar to hCG1814455	chr8	0.832748	1.4686
NR_034016	LOC100130954	similar to hCG2021566	chr9	-4.56686	1.91505
NR_034017	LOC100130954	similar to hCG2021566	chr9	-4.56686	1.91505
NR_028325	LOC100132062	hypothetical LOC100132062	chr1	3.66141	0.768256
NR_028322	LOC100132287	hypothetical LOC100132287	chr1	3.66141	0.768256
NR_028326	LOC100133161	hypothetical LOC100133161	chr11	2.80235	0.751936
NR_028327	LOC100133331	hypothetical LOC100133331	chr1	3.32355	0.745037
NR_026658	LOC100240735	hypothetical LOC100240735	chr12	-4.71563	1.54331
NR_040246	LOC100287944	hypothetical protein LOC100287944	chr12	-3.38369	1.92308
NR_038390	LOC100288077	similar to hCG2036779	chr11	-1.85445	1.83305
NR_034101	LOC100288346	hypothetical protein LOC100288346	chr11	-5.21112	1.09101
NR_036530	LOC100289230	hypothetical protein LOC100289230	chr5	-2.64932	1.88137
NR_036507	LOC100306975	NADH dehydrogenase (ubiquinone) complex I, assembly factor 4 pseudogene 1	chr15	-2.70152	4.06071
NR_038340	LOC100505817	uncharacterized LOC100505817	chr18	-3.09358	3.77257
NR_038949	LOC100506195	LARGE antisense RNA 1	chr22	-2.9031	3.39161
NR_038927	LOC100506660	DDX11 antisense RNA 1	chr12	-1.94107	2.26255
NR_036592	LOC100506710	endogenous Bornavirus-like nucleoprotein 2 pseudogene	chr9	-0.513119	1.46326
NR_038323	LOC100507156	uncharacterized LOC100507156	chr8	-3.45819	2.16596
NR_038293	LOC100507173	long intergenic non-protein coding RNA 1012	chr6	-2.12032	4.24065
NR_038294	LOC100507173	long intergenic non-protein coding RNA 1012	chr6	-2.12032	4.24065
NR_038987	LOC100507489	uncharacterized LOC100507489	chr6	-2.08514	4.17029
NR_033252	LOC145663	hypothetical protein LOC145663	chr15	-2.53071	1.98771
NR_038222	LOC219731	hypothetical protein LOC219731	chr10	-3.21375	2.06002
NR_039982	LOC283547	hypothetical protein LOC283547	chr14	-2.89724	3.72616
NR_027085	LOC284551	hypothetical LOC284551	chr1	-3.21293	3.6294
NR_038425	LOC284576	hypothetical protein LOC284576	chr1	-4.55888	1.51654
NR_026968	LOC285456	hypothetical LOC285456	chr4	-3.50564	4.5028
NR_037863	LOC285484	hypothetical protein LOC285484	chr4	-3.68418	2.80061
NR_027108	LOC285593	hypothetical LOC285593	chr5	-3.87673	2.76603
NR_026975	LOC286467	hypothetical LOC286467	chrX	-2.94462	2.27333
NR_021489	LOC338651	hypothetical protein LOC338651	chr11	-2.86189	2.23466
NR_033890	LOC338817	hypothetical protein LOC338817	chr12	-2.77483	2.43652
NR_026989	LOC339524	hypothetical LOC339524	chr1	-2.78594	3.5126
NR_038990	LOC339926	hypothetical LOC339926	chr3	-2.78746	3.5066
NR_027277	LOC344967	acyl-CoA thioesterase 7 pseudogene	chr4	-2.66645	3.19558
NR_034099	LOC388948	hypothetical protein LOC388948	chr2	-2.47844	4.95688
NR_033995	LOC389247	hypothetical gene supported by BC038563	chr4	-3.78033	2.73542
NR_024425	LOC389791	hypothetical LOC389791	chr9	-3.04142	1.93844
NM_001193282	LOC402160	similar to hCG18094	chr4	-2.98118	3.32809
NR_036683	LOC440700	carbonic anhydrase XIV (CA14) pseudogene	chr1	-2.66868	5.33737
NR_026792	LOC441455	makorin ring finger protein 1 pseudogene	chr9	-2.7961	2.79575
NR_024380	LOC441666	zinc finger protein 91 pseudogene	chr10	-2.61788	3.17648
NR_024496	LOC442421	hypothetical LOC442421	chr9	-3.02661	3.82306
NR_040096	LOC643339	similar to nascent polypeptide-associated complex alpha subunit	chr12	-3.22268	2.94763
NR_038848	LOC643401	hypothetical protein LOC643401	chr5	-2.1057	2.23626
NR_033921	LOC643542	hypothetical protein LOC643542	chr18	-2.4905	3.01577
NR_027620	LOC643719	hypothetical LOC643719	chr19	-4.36287	2.16017
NR_038383	LOC643770	hypothetical LOC643770	chr12	-3.10832	2.2389
NR_030732	LOC645638	similar to WDNM1-like protein	chr17	-4.10265	2.4244
NR_027374	LOC723809	hypothetical LOC723809	chr7	-3.39417	4.65101
NR_024440	LOC729609	hypothetical protein LOC729609	chrX	-5.05242	0.968605
NR_024403	LOC730101	hypothetical LOC730101	chr6	-2.89083	1.85363
NR_024405	LOC730101	hypothetical LOC730101	chr6	-2.90907	1.81716
NR_038421	LOC731223	hypothetical LOC731223	chr14	-3.07163	2.27563
NR_026794	LOC731789	hypothetical LOC731789	chr10	-2.73339	2.67033
NM_001178102	LOX	lysyl oxidase	chr5	-3.28338	4.50749
NM_144648	LRGUK	leucine-rich repeats and guanylate kinase domain containing	chr7	-4.84279	1.84367
NM_001161575	LRRC36	leucine rich repeat containing 36	chr16	-3.46452	3.19395
NM_018296	LRRC36	leucine rich repeat containing 36	chr16	-3.46452	3.19395
NM_006107	LUC7L3	cisplatin resistance-associated overexpressed protein	chr17	0.212703	1.40496
NM_000239	LYZ	lysozyme (renal amyloidosis)	chr12	3.71793	0.804179
NM_020426	LYZL6	lysozyme-like 6	chr17	-1.98861	2.2846
NR_002819	MALAT1	metastasis associated lung adenocarcinoma transcript 1 (non-protein coding)	chr11	3.90647	1.8585
NM_005921	MAP3K1	mitogen-activated protein kinase kinase kinase 1	chr5	0.160536	1.28428
NM_021960	MCL1	myeloid cell leukemia sequence 1 (BCL2-related)	chr1	2.76353	0.817991
NM_182763	MCL1	myeloid cell leukemia sequence 1 (BCL2-related)	chr1	2.741	0.811328
NM_001197320	MCL1	myeloid cell leukemia sequence 1 (BCL2-related)	chr1	2.68983	0.82299
NM_001166345	MDFIC	MyoD family inhibitor domain containing	chr7	-1.22543	1.64753
NM_199072	MDFIC	MyoD family inhibitor domain containing	chr7	-1.22543	1.64753
NM_012214	MGAT4A	mannosyl (alpha-1,3-)-glycoprotein beta-1,4-N-acetylglucosaminyltransferase, isozyme A	chr2	-0.580131	1.61299
NM_001199172	MGAT5B	mannosyl (alpha-1,6-)-glycoprotein beta-1,6-N-acetyl-glucosaminyltransferase, isozyme B	chr17	-3.29748	4.36479
NM_144677	MGAT5B	mannosyl (alpha-1,6-)-glycoprotein beta-1,6-N-acetyl-glucosaminyltransferase, isozyme B	chr17	-3.29748	4.36479
NM_198955	MGAT5B	mannosyl (alpha-1,6-)-glycoprotein beta-1,6-N-acetyl-glucosaminyltransferase, isozyme B	chr17	-3.29748	4.36479
NR_031593	MIR1182	microRNA 1182	chr1	-5.51863	0.492347
NR_031596	MIR1227	microRNA 1227	chr19	-5.6693	0.264213
NR_031602	MIR1237	microRNA 1237	chr11	-2.37487	2.4139
NR_031603	MIR1238	microRNA 1238	chr19	-5.50018	1.08273
NR_031619	MIR1287	microRNA 1287	chr10	-4.05506	4.13515
NR_027180	MIR143HG	hypothetical LOC728264	chr5	-1.92575	2.29852
NR_029518	MIR29B2	microRNA 29b-2	chr1	-4.53874	1.39686
NR_029858	MIR302C	microRNA 302c	chr4	-3.17487	3.84128
NR_037412	MIR3618	microRNA 3618	chr22	-5.12774	1.15836
NR_037426	MIR3653	microRNA 3653	chr22	-3.66167	2.47902
NR_037448	MIR3677	microRNA 3677	chr16	-3.33409	4.33233
NR_037500	MIR3936	microRNA 3936	chr5	-2.80493	3.74979
NR_030398	MIR421	microRNA 421	chrX	-5.32402	1.23135
NR_029948	MIR425	microRNA 425	chr3	-3.53856	2.14334
NR_036198	MIR4313	microRNA 4313	chr15	-2.33489	2.6105
NR_039644	MIR4442	microRNA 4442	chr3	-5.13686	0.701026
NR_039658	MIR4453	microRNA 4453	chr4	-3.12679	4.0626
NR_039742	MIR4517	microRNA 4517	chr16	-4.01524	2.13959
NR_039778	MIR4635	microRNA 4635	chr5	-3.11309	4.27276
NR_039784	MIR4641	microRNA 4641	chr6	-5.8114	0.460639
NR_039788	MIR4645	microRNA 4645	chr6	-4.46821	2.17944
NR_039790	MIR4647	microRNA 4647	chr6	-4.41891	1.72379
NR_039862	MIR4712	microRNA 4712	chr15	-4.72583	0.227936
NR_039918	MIR4761	microRNA 4761	chr22	-5.51213	0.667718
NR_039924	MIR4767	microRNA 4767	chrX	-2.92875	2.78379
NR_039946	MIR4785	microRNA 4785	chr2	-4.77715	1.97427
NR_039949	MIR4786	microRNA 4786	chr2	-2.38669	2.94507
NR_039956	MIR4793	microRNA 4793	chr3	-2.10546	1.79634
NR_039969	MIR5047	microRNA 5047	chr17	-1.83272	1.69521
NR_030282	MIR555	microRNA 555	chr1	-4.81421	1.18442
NR_030290	MIR564	microRNA 564	chr3	-5.2351	0.505362
NR_030331	MIR600	microRNA 600; chromosome 9 open reading frame 45	chr9	-5.41658	0.857603
NR_030367	MIR637	microRNA 637	chr19	-5.20079	1.12699
NR_030372	MIR642A	microRNA 642a	chr19	-2.72635	2.06229
NR_037512	MIR642B	microRNA 642b	chr19	-2.73972	2.08904
NR_030375	MIR645	microRNA 645	chr20	-5.20666	0.0807096
NR_030633	MIR937	microRNA 937	chr8	-5.78315	0.239882
NR_030639	MIR941-3	microRNA 941-1; microRNA 941-3; microRNA 941-2	chr20	-3.963	3.40004
NM_002421	MMP1	matrix metallopeptidase 1 (interstitial collagenase)	chr11	-3.08417	2.73809
NM_001145938	MMP1	matrix metallopeptidase 1 (interstitial collagenase)	chr11	-3.09371	2.71901
NM_022782	MPHOSPH9	M-phase phosphoprotein 9	chr12	-2.0683	1.64916
NM_002444	MSN	moesin	chrX	3.35601	0.582886
NM_001080416	MYBL1	v-myb myeloblastosis viral oncogene homolog (avian)-like 1	chr8	-1.3257	1.62294
NM_001144755	MYBL1	v-myb myeloblastosis viral oncogene homolog (avian)-like 1	chr8	-1.34854	1.62029
NM_016132	MYEF2	myelin expression factor 2	chr15	-3.24403	2.02381
NM_002473	MYH9	myosin, heavy chain 9, non-muscle	chr22	3.47971	0.455864
NM_012335	MYO1F	myosin IF	chr19	3.55047	0.429461
NM_001101421	MYO1H	myosin IH	chr12	-3.12346	4.27178
NM_015460	MYRIP	myosin VIIA and Rab interacting protein	chr3	-2.1517	1.79493
NM_004538	NAP1L3	nucleosome assembly protein 1-like 3	chrX	-2.76885	2.2581
NM_000265	NCF1	neutrophil cytosolic factor 1; neutrophil cytosolic factor 1C pseudogene	chr7	3.16955	0.386577
NR_003186	NCF1B	neutrophil cytosolic factor 1B pseudogene	chr7	2.6366	0.409323
NR_003187	NCF1C	neutrophil cytosolic factor 1; neutrophil cytosolic factor 1C pseudogene	chr7	2.61806	0.373466
NM_001173484	NEBL	nebulette	chr10	-2.6301	5.2602
NM_213569	NEBL	nebulette	chr10	-2.6301	5.2602
NM_006393	NEBL	nebulette	chr10	-2.67059	5.34118
NM_001204182	NEK2	NIMA (never in mitosis gene a)-related kinase 2	chr1	-2.66415	2.8091
NM_001204183	NEK2	NIMA (never in mitosis gene a)-related kinase 2	chr1	-2.66415	2.8091
NM_002497	NEK2	NIMA (never in mitosis gene a)-related kinase 2	chr1	-3.65357	2.59696
NM_004289	NFE2L3	nuclear factor (erythroid-derived 2)-like 3	chr7	-2.36052	1.70728
NM_001190737	NFIB	nuclear factor I/B	chr9	-2.41865	1.92264
NM_001190738	NFIB	nuclear factor I/B	chr9	-2.43043	1.94621
NM_005596	NFIB	nuclear factor I/B	chr9	-2.43043	1.94621
NM_005601	NKG7	natural killer cell group 7 sequence	chr19	2.52587	0.822213
NM_014893	NLGN4Y	neuroligin 4, Y-linked	chrY	-3.45987	2.64088
NR_028319	NLGN4Y	neuroligin 4, Y-linked	chrY	-3.45987	2.64088
NM_001164757	NOS1AP	nitric oxide synthase 1 (neuronal) adaptor protein	chr1	-3.31028	2.73436
NM_014697	NOS1AP	nitric oxide synthase 1 (neuronal) adaptor protein	chr1	-3.31028	2.73436
NM_001204376	NPR3	natriuretic peptide receptor C/guanylate cyclase C (atrionatriuretic peptide receptor C)	chr5	-2.57134	2.25933
NM_033013	NR1I2	nuclear receptor subfamily 1, group I, member 2	chr3	-2.62403	2.77982
NM_016588	NRN1	neuritin 1	chr6	-4.31022	1.70569
NM_021229	NTN4	netrin 4	chr12	-3.9775	2.35984
NM_022731	NUCKS1	nuclear casein kinase and cyclin-dependent kinase substrate 1	chr1	0.0559201	1.27598
NR_002779	NUDT9P1	nudix (nucleoside diphosphate linked moiety X)-type motif 9 pseudogene 1	chr10	-3.30054	2.17994
NM_001173431	OBSL1	obscurin-like 1	chr2	-3.82256	2.32053
NM_015311	OBSL1	obscurin-like 1	chr2	-3.82256	2.32053
NM_022375	OCLM	oculomedin	chr1	-3.76007	2.67583
NM_006188	OCM2	oncomodulin 2	chr7	-3.56903	2.44474
NM_053280	ODF3	outer dense fiber of sperm tails 3	chr11	-3.17345	2.2498
NM_014057	OGN	osteoglycin	chr9	-2.26379	1.73113
NM_033014	OGN	osteoglycin	chr9	-2.26379	1.73113
NM_181672	OGT	O-linked N-acetylglucosamine (GlcNAc) transferase (UDP-N-acetylglucosamine:polypeptide-N-acetylglucosaminyl transferase)	chrX	1.31002	1.2862
NM_181673	OGT	O-linked N-acetylglucosamine (GlcNAc) transferase (UDP-N-acetylglucosamine:polypeptide-N-acetylglucosaminyl transferase)	chrX	1.30997	1.28609
NM_001008503	OPRM1	opioid receptor, mu 1	chr6	-2.63636	3.20441
NM_001004297	OR13A1	olfactory receptor, family 13, subfamily A, member 1	chr10	-3.32792	2.67384
NR_002163	OR7E37P	olfactory receptor, family 7, subfamily E, member 37 pseudogene	chr13	-5.12447	1.44251
NM_206837	OSCP1	chromosome 1 open reading frame 102	chr1	-4.46876	2.75392
NM_145047	OSCP1	chromosome 1 open reading frame 102	chr1	-4.90805	1.71345
NM_000915	OXT	oxytocin, prepropeptide	chr20	-4.04944	2.37521
NM_002568	PABPC1	poly(A) binding protein, cytoplasmic pseudogene 5; poly(A) binding protein, cytoplasmic 1	chr8	3.64254	0.580477
NM_207421	PADI6	peptidyl arginine deiminase, type VI	chr1	-5.10682	0.117823
NM_004562	PARK2	Parkinson disease (autosomal recessive, juvenile) 2, parkin	chr6	-5.25188	1.14034
NM_013987	PARK2	Parkinson disease (autosomal recessive, juvenile) 2, parkin	chr6	-5.25188	1.14034
NR_022011	PAR-SN	paternally expressed transcript PAR-SN	chr15	-3.71797	1.82843
NM_018222	PARVA	parvin, alpha	chr11	-3.74249	1.97902
NM_020524	PBXIP1	pre-B-cell leukemia homeobox interacting protein 1	chr1	1.94658	0.324556
NM_019119	PCDHB9	protocadherin beta 10; protocadherin beta 9	chr5	-1.55311	1.6442
NM_018945	PDE7B	phosphodiesterase 7B	chr6	-4.57111	1.55575
NM_002619	PF4	platelet factor 4	chr4	1.25465	0.156566
NM_005022	PFN1	profilin 1	chr17	3.42171	0.626515
NM_152595	PGBD4	piggyBac transposable element derived 4	chr15	-4.10254	2.33051
NM_001144758	PHLDB1	pleckstrin homology-like domain, family B, member 1	chr11	-3.78435	2.24463
NM_001144759	PHLDB1	pleckstrin homology-like domain, family B, member 1	chr11	-3.78435	2.24463
NM_015157	PHLDB1	pleckstrin homology-like domain, family B, member 1	chr11	-3.78435	2.24463
NM_001199287	PHOSPHO2	phosphatase, orphan 2	chr2	-4.63194	1.34546
NM_001199285	PHOSPHO2	phosphatase, orphan 2	chr2	-4.87395	1.50493
NM_181794	PKIB	protein kinase (cAMP-dependent, catalytic) inhibitor beta	chr6	-3.55635	2.36334
NM_003561	PLA2G10	phospholipase A2, group X	chr16	-2.90113	2.03605
NM_000930	PLAT	plasminogen activator, tissue	chr8	-4.86487	1.5759
NM_033011	PLAT	plasminogen activator, tissue	chr8	-4.86487	1.5759
NM_001165979	PLCE1	phospholipase C, epsilon 1	chr10	-3.64366	2.95481
NM_016341	PLCE1	phospholipase C, epsilon 1	chr10	-3.64366	2.95481
NM_020715	PLEKHH1	pleckstrin homology domain containing, family H (with MyTH4 domain) member 1	chr14	-3.85015	1.96822
NM_172069	PLEKHH2	pleckstrin homology domain containing, family H (with MyTH4 domain) member 2	chr2	-2.35625	2.75907
NM_001200053	PMEL	premelanosome protein	chr12	-4.37225	1.7289
NM_001144032	PPIAL4E	peptidylprolyl isomerase A (cyclophilin A)-like 4E; peptidylprolyl isomerase A (cyclophilin A)-like 4G; peptidylprolyl isomerase A (cyclophilin A)-like 4F; peptidylprolyl isomerase A (cyclophilin A)-like 4A; peptidylprolyl isomerase A (cyclophilin A)-like 4C; peptidylprolyl isomerase A (cyclophilin A)-like 4B	chr1	-2.55848	3.04864
NM_001123068	PPIAL4G	peptidylprolyl isomerase A (cyclophilin A)-like 4E; peptidylprolyl isomerase A (cyclophilin A)-like 4G; peptidylprolyl isomerase A (cyclophilin A)-like 4F; peptidylprolyl isomerase A (cyclophilin A)-like 4A; peptidylprolyl isomerase A (cyclophilin A)-like 4C; peptidylprolyl isomerase A (cyclophilin A)-like 4B	chr1	-4.04952	1.83481
NM_017726	PPP1R14D	protein phosphatase 1, regulatory (inhibitor) subunit 14D	chr15	-2.51879	1.96387
NM_001007533	PPP1R27	dysferlin interacting protein 1	chr17	-3.32515	4.51297
NM_012094	PRDX5	peroxiredoxin 5	chr11	0.932033	0.140472
NM_181651	PRDX5	peroxiredoxin 5	chr11	0.914244	0.136046
NM_212471	PRKAR1A	protein kinase, cAMP-dependent, regulatory, type I, alpha (tissue specific extinguisher 1)	chr17	0.72567	1.12365
NM_022119	PRSS22	protease, serine, 22	chr16	-2.78797	3.34578
NM_001042465	PSAP	prosaposin	chr10	3.93909	0.39576
NM_001042466	PSAP	prosaposin	chr10	3.93907	0.395644
NM_002778	PSAP	prosaposin	chr10	3.93902	0.395681
NM_001128217	PSIP1	PC4 and SFRS1 interacting protein 1	chr9	0.00364619	1.30426
NM_033222	PSIP1	PC4 and SFRS1 interacting protein 1	chr9	0.00364619	1.30426
NM_176783	PSME1	proteasome (prosome, macropain) activator subunit 1 (PA28 alpha)	chr14	1.82666	0.423353
NM_006263	PSME1	proteasome (prosome, macropain) activator subunit 1 (PA28 alpha)	chr14	1.82546	0.422334
NM_001099666	PTAR1	protein prenyltransferase alpha subunit repeat containing 1	chr9	-1.02704	1.57217
NM_001099285	PTMA	hypothetical LOC728026; prothymosin, alpha; hypothetical gene supported by BC013859; prothymosin, alpha pseudogene 4 (gene sequence 112)	chr2	2.65382	0.931341
NM_002823	PTMA	hypothetical LOC728026; prothymosin, alpha; hypothetical gene supported by BC013859; prothymosin, alpha pseudogene 4 (gene sequence 112)	chr2	2.65379	0.931331
NM_183227	RAB23	RAB23, member RAS oncogene family	chr6	-4.88476	1.20485
NM_002872	RAC2	ras-related C3 botulinum toxin substrate 2 (rho family, small GTP binding protein Rac2)	chr22	3.24178	0.606774
NM_000448	RAG1	recombination activating gene 1	chr11	-2.25825	2.72545
NM_001172732	RAI2	retinoic acid induced 2	chrX	-5.08465	0.758442
NM_021785	RAI2	retinoic acid induced 2	chrX	-5.08465	0.758442
NR_033349	RAI2	retinoic acid induced 2	chrX	-5.08465	0.758442
NM_203365	RAPH1	Ras association (RalGDS/AF-6) and pleckstrin homology domains 1	chr2	-4.95852	1.22006
NM_206963	RARRES1	retinoic acid receptor responder (tazarotene induced) 1	chr3	-2.74918	3.03013
NM_001193520	RASAL1	RAS protein activator like 1 (GAP1 like)	chr12	-3.57515	2.79598
NM_001193521	RASAL1	RAS protein activator like 1 (GAP1 like)	chr12	-3.57515	2.79598
NM_004658	RASAL1	RAS protein activator like 1 (GAP1 like)	chr12	-3.57515	2.79598
NM_177532	RASSF6	Ras association (RalGDS/AF-6) domain family member 6	chr4	-3.33998	2.75157
NM_201431	RASSF6	Ras association (RalGDS/AF-6) domain family member 6	chr4	-3.33998	2.75157
NM_005611	RBL2	retinoblastoma-like 2 (p130)	chr16	1.2321	1.14311
NM_001003792	RBMS3	RNA binding motif, single stranded interacting protein	chr3	-3.48453	2.77247
NM_001003793	RBMS3	RNA binding motif, single stranded interacting protein	chr3	-3.48453	2.77247
NM_001177711	RBMS3	RNA binding motif, single stranded interacting protein	chr3	-3.48453	2.77247
NM_001251985	RCAN3	RCAN family member 3	chr1	-1.00862	1.40474
NM_001163122	RDM1	RAD52 motif 1	chr17	-3.09185	2.67254
NM_032498	RHOXF2	Rhox homeobox family, member 2	chrX	-3.43737	3.45685
NM_001099685	RHOXF2B	Rhox homeobox family, member 2B	chrX	-3.43737	3.45685
NM_144968	RIBC1	RIB43A domain with coiled-coils 1	chrX	-4.93459	2.09883
NM_152756	RICTOR	RPTOR independent companion of MTOR, complex 2	chr5	-0.198854	1.32178
NM_173642	RIMKLA	ribosomal modification protein rimK-like family member A	chr1	-2.9921	4.07001
NM_134441	RLN2	relaxin 2	chr9	-3.50147	2.71367
NM_002935	RNASE3	ribonuclease, RNase A family, 3 (eosinophil cationic protein)	chr14	-2.61786	0.00637026
NM_018363	RNLS	renalase, FAD-dependent amine oxidase	chr10	-4.62508	1.44832
NM_006013	RPL10	ribosomal protein L10; ribosomal protein L10 pseudogene 15; ribosomal protein L10 pseudogene 6; ribosomal protein L10 pseudogene 16; ribosomal protein L10 pseudogene 9	chrX	3.63845	0.817527
NR_026898	RPL10	ribosomal protein L10; ribosomal protein L10 pseudogene 15; ribosomal protein L10 pseudogene 6; ribosomal protein L10 pseudogene 16; ribosomal protein L10 pseudogene 9	chrX	3.54923	0.818339
NM_033251	RPL13	ribosomal protein L13 pseudogene 12; ribosomal protein L13	chr16	3.68129	0.527277
NM_000977	RPL13	ribosomal protein L13 pseudogene 12; ribosomal protein L13	chr16	3.68101	0.52731
NM_001243130	RPL13	ribosomal protein L13 pseudogene 12; ribosomal protein L13	chr16	3.68089	0.527262
NM_001243131	RPL13	ribosomal protein L13 pseudogene 12; ribosomal protein L13	chr16	3.64101	0.519104
NR_026712	RPL13AP5	ribosomal protein L13a pseudogene 7; ribosomal protein L13a pseudogene 5; ribosomal protein L13a pseudogene 16; ribosomal protein L13a; ribosomal protein L13a pseudogene 18	chr19	3.38612	0.958664
NM_001034996	RPL14	ribosomal protein L14	chr3	1.97577	0.91779
NM_003973	RPL14	ribosomal protein L14	chr3	1.97354	0.917031
NM_001199355	RPL17-C18ORF32	RPL17-C18orf32 readthrough	chr18	1.0868	1.31567
NM_001199356	RPL17-C18ORF32	RPL17-C18orf32 readthrough	chr18	1.07893	1.3127
NM_000979	RPL18	ribosomal protein L18	chr19	2.58907	0.837453
NM_000980	RPL18A	ribosomal protein L18a pseudogene 6; ribosomal protein L18a	chr19	3.0817	0.877508
NM_000981	RPL19	ribosomal protein L19; ribosomal protein L19 pseudogene 12	chr17	2.81465	0.942185
NM_000983	RPL22	ribosomal protein L22 pseudogene 11; ribosomal protein L22	chr1	1.03	1.16812
NM_000987	RPL26	ribosomal protein L26 pseudogene 33; ribosomal protein L26; ribosomal protein L26 pseudogene 16; ribosomal protein L26 pseudogene 19; ribosomal protein L26 pseudogene 6	chr17	0.501229	1.4295
NM_000990	RPL27A	ribosomal protein L27a	chr11	1.83663	1.10259
NM_001136135	RPL28	ribosomal protein L28	chr19	3.3514	0.955358
NM_001136137	RPL28	ribosomal protein L28	chr19	2.75567	1.01739
NM_001136136	RPL28	ribosomal protein L28	chr19	2.75559	1.01786
NM_000967	RPL3	ribosomal protein L3; similar to 60S ribosomal protein L3 (L4)	chr22	2.91192	0.905696
NM_001033853	RPL3	ribosomal protein L3; similar to 60S ribosomal protein L3 (L4)	chr22	2.84777	0.904441
NM_033625	RPL34	ribosomal protein L34	chr4	-0.377175	1.60439
NM_000995	RPL34	ribosomal protein L34	chr4	-0.38211	1.61331
NM_000997	RPL37	ribosomal protein L37	chr5	2.77978	0.726356
NM_000998	RPL37A	ribosomal protein L37a	chr2	2.1456	0.847576
NM_000968	RPL4	ribosomal protein L4; ribosomal protein L4 pseudogene 5; ribosomal protein L4 pseudogene 4	chr15	2.94085	0.824268
NM_000969	RPL5	ribosomal protein L5 pseudogene 34; ribosomal protein L5 pseudogene 1; ribosomal protein L5	chr1	2.22458	0.981179
NM_001024662	RPL6	ribosomal protein L6 pseudogene 27; ribosomal protein L6 pseudogene 19; ribosomal protein L6; ribosomal protein L6 pseudogene 10	chr12	1.92649	1.03436
NM_000970	RPL6	ribosomal protein L6 pseudogene 27; ribosomal protein L6 pseudogene 19; ribosomal protein L6; ribosomal protein L6 pseudogene 10	chr12	1.92491	1.03579
NM_000971	RPL7	ribosomal protein L7 pseudogene 26; ribosomal protein L7 pseudogene 16; ribosomal protein L7; ribosomal protein L7 pseudogene 32; ribosomal protein L7 pseudogene 23; ribosomal protein L7 pseudogene 24; ribosomal protein L7 pseudogene 20	chr8	0.762432	1.21402
NM_001024921	RPL9	ribosomal protein L9; ribosomal protein L9 pseudogene 25	chr4	0.715025	1.54537
NM_000661	RPL9	ribosomal protein L9; ribosomal protein L9 pseudogene 25	chr4	0.709435	1.55246
NM_053275	RPLP0	ribosomal protein, large, P0 pseudogene 2; ribosomal protein, large, P0 pseudogene 3; ribosomal protein, large, P0 pseudogene 6; ribosomal protein, large, P0	chr12	2.50231	0.854574
NM_001002	RPLP0	ribosomal protein, large, P0 pseudogene 2; ribosomal protein, large, P0 pseudogene 3; ribosomal protein, large, P0 pseudogene 6; ribosomal protein, large, P0	chr12	2.50228	0.854521
NM_001003	RPLP1	ribosomal protein, large, P1	chr15	3.46684	0.382583
NM_213725	RPLP1	ribosomal protein, large, P1	chr15	3.4667	0.382617
NM_001019	RPS15A	ribosomal protein S15a pseudogene 17; ribosomal protein S15a pseudogene 19; ribosomal protein S15a pseudogene 12; ribosomal protein S15a pseudogene 24; ribosomal protein S15a pseudogene 11; ribosomal protein S15a	chr16	1.35217	1.13374
NM_001030009	RPS15A	ribosomal protein S15a pseudogene 17; ribosomal protein S15a pseudogene 19; ribosomal protein S15a pseudogene 12; ribosomal protein S15a pseudogene 24; ribosomal protein S15a pseudogene 11; ribosomal protein S15a	chr16	1.35192	1.13401
NM_001020	RPS16	ribosomal protein S16 pseudogene 1; ribosomal protein S16 pseudogene 10; ribosomal protein S16	chr19	2.28042	0.94375
NM_001022	RPS19	ribosomal protein S19 pseudogene 3; ribosomal protein S19	chr19	1.83357	0.990318
NM_002952	RPS2	ribosomal protein S2 pseudogene 8; ribosomal protein S2 pseudogene 11; ribosomal protein S2 pseudogene 5; ribosomal protein S2 pseudogene 12; ribosomal protein S2 pseudogene 51; ribosomal protein S2 pseudogene 17; ribosomal protein S2 pseudogene 55; ribosomal protein S2 pseudogene 20; ribosomal protein S2	chr16	3.58224	0.671807
NM_001030	RPS27	ribosomal protein S27 pseudogene 29; ribosomal protein S27 pseudogene 9; ribosomal protein S27 pseudogene 23; ribosomal protein S27 pseudogene 13; ribosomal protein S27; ribosomal protein S27 pseudogene 21; ribosomal protein S27 pseudogene 7; ribosomal protein S27 pseudogene 6; ribosomal protein S27 pseudogene 19	chr1	2.23488	0.975008
NM_001005	RPS3	ribosomal protein S3 pseudogene 3; ribosomal protein S3	chr11	2.85876	0.860139
NM_001006	RPS3A	ribosomal protein S3A pseudogene 5; ribosomal protein S3a pseudogene 47; ribosomal protein S3a pseudogene 49; ribosomal protein S3A; hypothetical LOC100131699; hypothetical LOC100130107	chr4	0.648229	1.5674
NM_001009	RPS5	ribosomal protein S5	chr19	2.1474	0.835184
NM_001010	RPS6	ribosomal protein S6 pseudogene 25; ribosomal protein S6; ribosomal protein S6 pseudogene 1	chr9	2.42187	1.09568
NM_001011	RPS7	ribosomal protein S7; ribosomal protein S7 pseudogene 11; ribosomal protein S7 pseudogene 4; ribosomal protein S7 pseudogene 10	chr2	0.348769	1.38346
NM_001012	RPS8	ribosomal protein S8; ribosomal protein S8 pseudogene 8; ribosomal protein S8 pseudogene 10	chr1	2.03561	0.983243
NM_002295	RPSA	ribosomal protein SA pseudogene 9; ribosomal protein SA pseudogene 8; ribosomal protein SA pseudogene 58; ribosomal protein SA pseudogene 19; ribosomal protein SA pseudogene 18; ribosomal protein SA; ribosomal protein SA pseudogene 15; ribosomal protein SA pseudogene 61; ribosomal protein SA pseudogene 29; ribosomal protein SA pseudogene 12	chr3	2.03855	1.04254
NM_001012321	RPSA	ribosomal protein SA pseudogene 9; ribosomal protein SA pseudogene 8; ribosomal protein SA pseudogene 58; ribosomal protein SA pseudogene 19; ribosomal protein SA pseudogene 18; ribosomal protein SA; ribosomal protein SA pseudogene 15; ribosomal protein SA pseudogene 61; ribosomal protein SA pseudogene 29; ribosomal protein SA pseudogene 12	chr3	2.03846	1.04266
NM_080860	RSPH1	radial spoke head 1 homolog (Chlamydomonas)	chr21	-4.2895	2.19218
NM_178568	RTN4RL1	reticulon 4 receptor-like 1	chr17	-4.57869	0.0356964
NM_005620	S100A11	S100 calcium binding protein A11; S100 calcium binding protein A11 pseudogene	chr1	3.12789	0.42973
NM_002965	S100A9	S100 calcium binding protein A9	chr1	3.71408	0.675103
NM_173833	SCARA5	scavenger receptor class A, member 5 (putative)	chr8	-2.66052	2.24732
NM_014139	SCN11A	sodium channel, voltage-gated, type XI, alpha subunit	chr3	-1.43296	2.86591
NM_006843	SDS	serine dehydratase	chr12	-3.40264	2.9161
NM_000655	SELL	selectin L	chr1	3.43639	0.601938
NM_001174072	SERINC5	serine incorporator 5	chr5	-0.795155	1.42651
NM_012433	SF3B1	splicing factor 3b, subunit 1, 155kDa	chr2	1.40054	1.08428
NM_001145719	SH2D4B	SH2 domain containing 4B	chr10	-3.33651	2.10703
NM_152550	SH3RF2	SH3 domain containing ring finger 2	chr5	-4.12348	2.56527
NM_016148	SHANK1	SH3 and multiple ankyrin repeat domains 1	chr19	-3.6249	2.31781
NM_001031807	SKOR1	LBXCOR1 homolog (mouse)	chr15	-3.16487	2.31704
NM_001134771	SLC12A5	solute carrier family 12 (potassium-chloride transporter), member 5	chr20	-3.16463	4.55844
NM_022444	SLC13A1	solute carrier family 13 (sodium/sulfate symporters), member 1	chr7	-4.57879	1.60829
NM_152527	SLC16A14	solute carrier family 16, member 14 (monocarboxylic acid transporter 14)	chr2	-2.44851	3.31021
NR_033396	SLC22A20	solute carrier family 22, member 20	chr11	-5.35121	0.826484
NM_001242757	SLC22A31	solute carrier family 22, member 31	chr16	-3.23899	3.96951
NM_030777	SLC2A10	solute carrier family 2 (facilitated glucose transporter), member 10	chr20	-3.74268	2.91935
NM_001134658	SLC35G1	transmembrane protein 20	chr10	-5.04819	1.31911
NM_153226	SLC35G1	transmembrane protein 20	chr10	-5.04819	1.31911
NM_030674	SLC38A1	solute carrier family 38, member 1	chr12	0.552855	1.33726
NM_001077484	SLC38A1	solute carrier family 38, member 1	chr12	0.548706	1.3349
NM_003615	SLC4A7	solute carrier family 4, sodium bicarbonate cotransporter, member 7	chr3	-1.70684	1.75516
NR_002593	SLC7A5P1	solute carrier family 7 (cationic amino acid transporter, y+ system), member 5 pseudogene 1	chr16	-3.19604	4.56724
NM_001142405	SLMO1	slowmo homolog 1 (Drosophila)	chr18	-3.24399	1.78958
NM_006553	SLMO1	slowmo homolog 1 (Drosophila)	chr18	-3.24399	1.78958
NM_015295	SMCHD1	structural maintenance of chromosomes flexible hinge domain containing 1	chr18	1.51376	1.09732
NR_002922	SNORA13	small nucleolar RNA, H/ACA box 13	chr5	-1.99014	2.56189
NR_002959	SNORA18	small nucleolar RNA, H/ACA box 18	chr11	-2.73717	2.34077
NR_002961	SNORA22	small nucleolar RNA, H/ACA box 22	chr7	-3.14164	2.61171
NR_003016	SNORA26	small nucleolar RNA, H/ACA box 26	chr4	-2.06268	4.12537
NR_002575	SNORA27	small nucleolar RNA, H/ACA box 27	chr13	-4.61326	1.70141
NR_002950	SNORA2A	small nucleolar RNA, H/ACA box 2A; small nucleolar RNA, H/ACA box 2B	chr12	-1.39823	0.277259
NR_002436	SNORA33	small nucleolar RNA, H/ACA box 33	chr6	-5.03905	1.17367
NR_003015	SNORA53	small nucleolar RNA, H/ACA box 53	chr12	-5.36155	0.163116
NR_002984	SNORA56	small nucleolar RNA, H/ACA box 56	chrX	-4.81161	1.68325
NR_003019	SNORA77	small nucleolar RNA, H/ACA box 77	chr1	-4.98176	1.56656
NR_002992	SNORA7B	small nucleolar RNA, H/ACA box 7A; small nucleolar RNA, H/ACA box 7B; ribosomal protein L32	chr3	-4.93254	1.853
NR_004054	SNORD103A	small nucleolar RNA, C/D box 103A; small nucleolar RNA, C/D box 85	chr1	-2.7503	2.70415
NR_003694	SNORD11B	small nucleolar RNA, C/D box 11B	chr2	-3.59402	1.77848
NR_002440	SNORD16	small nucleolar RNA, C/D box 16	chr15	-5.34265	1.6761
NR_002587	SNORD2	small nucleolar RNA, C/D box 2	chr3	-3.85573	3.45251
NR_002563	SNORD27	small nucleolar RNA, C/D box 27	chr11	-2.76121	3.60821
NR_002562	SNORD28	small nucleolar RNA, C/D box 28	chr11	-3.20596	2.12265
NR_000018	SNORD35A	small nucleolar RNA, C/D box 35B; small nucleolar RNA, C/D box 35A	chr19	-3.71277	2.11158
NR_000013	SNORD42B	small nucleolar RNA, C/D box 42B	chr17	-3.06324	3.79063
NR_002437	SNORD54	small nucleolar RNA, C/D box 54	chr8	-3.72361	2.23618
NR_002571	SNORD58A	U58 small nucleolar RNA; small nucleolar RNA, C/D box 58C; small nucleolar RNA, C/D box 58A; small nucleolar RNA, C/D box 58B	chr18	-3.961	3.63273
NR_002736	SNORD60	small nucleolar RNA, C/D box 60	chr16	-1.98151	1.62718
NR_002914	SNORD62A	small nucleolar RNA, C/D box 62A; small nucleolar RNA, C/D box 62B	chr9	-4.77567	1.65321
NR_003050	SNORD62B	small nucleolar RNA, C/D box 62A; small nucleolar RNA, C/D box 62B	chr9	-4.77567	1.65321
NR_003057	SNORD69	small nucleolar RNA, C/D box 69	chr3	-4.99888	2.52583
NR_003939	SNORD79	small nucleolar RNA, C/D box 79	chr1	-4.54072	2.13574
NR_000028	SNORD83B	small nucleolar RNA, C/D box 83A; small nucleolar RNA, C/D box 83B	chr22	-4.04413	2.98575
NR_002592	SNORD96A	small nucleolar RNA, C/D box 96B; small nucleolar RNA, C/D box 96A	chr5	-4.45806	1.69275
NM_178010	SOX5	SRY (sex determining region Y)-box 5	chr12	-2.03379	4.06758
NM_206996	SPAG17	sperm associated antigen 17	chr1	-3.8425	3.03921
NM_198546	SPATA21	spermatogenesis associated 21	chr1	-3.91669	2.73686
NM_001128076	SPDYE4	speedy homolog E4 (Xenopus laevis)	chr17	-3.29517	2.1692
NR_045180	SPG20OS	SPG20 opposite strand	chr13	-3.03955	6.0791
NM_001080525	SPINK8	serine peptidase inhibitor, Kazal type 8 (putative)	chr3	-4.42757	2.67425
NM_001244950	SPOCK2	sparc/osteonectin, cwcv and kazal-like domains proteoglycan (testican) 2	chr10	1.97483	0.931337
NM_014767	SPOCK2	sparc/osteonectin, cwcv and kazal-like domains proteoglycan (testican) 2	chr10	1.97455	0.930667
NR_033789	SPRNP1	shadow of prion protein homolog (zebrafish) pseudogene 1	chr10	-3.8773	2.0012
NM_018327	SPTLC3	serine palmitoyltransferase, long chain base subunit 3	chr20	-3.32209	2.97137
NM_080823	SRMS	src-related kinase lacking C-terminal regulatory tyrosine and N-terminal myristylation sites	chr20	-2.94092	3.08538
NM_001050	SSTR2	somatostatin receptor 2	chr17	-2.63431	3.62637
NM_017564	STAB2	stabilin 2	chr12	-3.67725	2.92918
NM_207342	STEAP1B	similar to Six transmembrane epithelial antigen of prostate	chr7	-4.7263	1.96159
NM_001040665	STEAP2	six transmembrane epithelial antigen of the prostate 2	chr7	-4.97704	1.29792
NM_001244944	STEAP2	six transmembrane epithelial antigen of the prostate 2	chr7	-4.97704	1.29792
NM_152999	STEAP2	six transmembrane epithelial antigen of the prostate 2	chr7	-4.97704	1.29792
NM_004197	STK19	serine/threonine kinase 19	chr6	-5.16649	1.9123
NM_032454	STK19	serine/threonine kinase 19	chr6	-5.16649	1.9123
NM_004605	SULT2B1	sulfotransferase family, cytosolic, 2B, member 1	chr19	-3.56053	2.99347
NM_033025	SYDE1	synapse defective 1, Rho GTPase, homolog 1 (C. elegans)	chr19	-2.91222	2.51588
NM_001114133	SYNPO2L	synaptopodin 2-like	chr10	-3.2809	4.14722
NM_031912	SYT15	synaptotagmin XV	chr10	-2.90577	1.62238
NM_003564	TAGLN2	transgelin 2	chr1	3.62347	0.305031
NM_003190	TAPBP	TAP binding protein (tapasin)	chr6	2.61399	0.793616
NR_002924	TBC1D3P1-DHX40P1	DEAH (Asp-Glu-Ala-His) box polypeptide 40 pseudogene	chr17	-2.38586	1.69801
NM_001128596	TC2N	tandem C2 domains, nuclear	chr14	-0.380333	1.55368
NM_152332	TC2N	tandem C2 domains, nuclear	chr14	-0.411949	1.54975
NM_001128595	TC2N	tandem C2 domains, nuclear	chr14	-0.413358	1.5501
NM_004918	TCL1B	T-cell leukemia/lymphoma 1B	chr14	-4.28376	0.0187825
NM_174910	TCTE3	t-complex-associated-testis-expressed 3	chr6	-3.03936	3.84857
NM_031898	TEKT3	tektin 3	chr17	-2.12097	4.24194
NR_033777	TEX21P	similar to testis expressed gene 21	chr14	-4.70535	0.187495
NM_001206840	TGOLN2	trans-golgi network protein 2	chr2	1.54937	0.97607
NM_001206841	TGOLN2	trans-golgi network protein 2	chr2	1.54826	0.975007
NM_006464	TGOLN2	trans-golgi network protein 2	chr2	1.54483	0.974202
NM_001206844	TGOLN2	trans-golgi network protein 2	chr2	1.53559	0.972527
NM_001164685	THEMIS	thymocyte selection pathway associated	chr6	-1.38755	1.59177
NM_003251	THRSP	thyroid hormone responsive (SPOT14 homolog, rat)	chr11	-2.30641	1.81637
NM_001146726	TIMD4	T-cell immunoglobulin and mucin domain containing 4	chr5	-2.68473	1.94207
NM_138379	TIMD4	T-cell immunoglobulin and mucin domain containing 4	chr5	-2.68473	1.94207
NM_006289	TLN1	talin 1	chr9	3.26132	0.289714
NM_153345	TMEM139	transmembrane protein 139	chr7	-4.46982	1.9466
NM_001123228	TMEM14E	transmembrane protein 14E	chr3	-3.37301	2.82702
NM_022484	TMEM168	transmembrane protein 168	chr7	-1.95419	1.55826
NM_001098844	TMEM236	family with sequence similarity 23, member A	chr10	-3.53072	4.54224
NM_030770	TMPRSS5	transmembrane protease, serine 5	chr11	-5.27238	0.822326
NM_021103	TMSB10	thymosin beta 10	chr2	2.85399	0.735609
NM_021109	TMSB4X	thymosin-like 2 (pseudogene); thymosin-like 1 (pseudogene); thymosin beta 4, X-linked	chrX	3.85007	0.539414
NM_181783	TMTC3	transmembrane and tetratricopeptide repeat containing 3	chr12	-3.47236	2.18321
NM_002160	TNC	tenascin C	chr9	-5.44309	0.52833
NM_001204458	TNFRSF19	tumor necrosis factor receptor superfamily, member 19	chr13	-3.56473	3.03871
NM_148957	TNFRSF19	tumor necrosis factor receptor superfamily, member 19	chr13	-3.56473	3.03871
NM_033012	TNFSF11	tumor necrosis factor (ligand) superfamily, member 11	chr13	-5.36702	0.402884
NM_003280	TNNC1	troponin C type 1 (slow)	chr3	-3.0372	3.56592
NM_032865	TNS4	tensin 4	chr17	-4.84002	1.18035
NM_001135733	TP53INP1	tumor protein p53 inducible nuclear protein 1	chr8	-0.230948	1.54597
NM_033285	TP53INP1	tumor protein p53 inducible nuclear protein 1	chr8	-0.23251	1.54791
NM_001114979	TP63	tumor protein p63	chr3	-2.43137	2.67177
NM_006670	TPBG	trophoblast glycoprotein	chr6	-2.595	1.86057
NM_001166392	TPBG	trophoblast glycoprotein	chr6	-2.60897	1.88852
NR_027338	TPI1P3	triosephosphate isomerase 1 pseudogene	chr6	-2.44314	4.88627
NM_024164	TPSB2	tryptase alpha/beta 1; tryptase beta 2	chr16	-3.54991	1.81698
NM_003295	TPT1	similar to tumor protein, translationally-controlled 1; tumor protein, translationally-controlled 1	chr13	3.03764	0.717623
NR_034111	TRAF3IP2-AS1	TRAF3IP2 antisense RNA 1	chr6	-5.10922	1.01772
NM_001031712	TRMT11	tRNA methyltransferase 11 homolog (S. cerevisiae)	chr6	-3.63882	2.2988
NM_016157	TRO	trophinin	chrX	-3.10036	2.78107
NM_177556	TRO	trophinin	chrX	-3.10036	2.78107
NM_007332	TRPA1	transient receptor potential cation channel, subfamily A, member 1	chr8	-4.05225	2.66643
NM_052933	TSGA13	testis specific, 13	chr7	-2.84689	2.62006
NM_031945	TSPAN10	tetraspanin 10	chr17	-3.79158	1.9173
NM_001042601	TTC14	tetratricopeptide repeat domain 14	chr3	-1.01792	1.59693
NM_001029964	TTLL13	tubulin tyrosine ligase-like family, member 13	chr15	-5.08508	0.642159
NR_001542	TTTY10	testis-specific transcript, Y-linked 10	chrY	-3.59243	2.74149
NM_001005367	TTYH1	tweety homolog 1 (Drosophila)	chr19	-4.97853	0.820382
NM_006009	TUBA1A	tubulin, alpha 1a	chr12	2.06693	0.310927
NM_080386	TUBA3D	tubulin, alpha 3d; tubulin, alpha 3c	chr2	-4.12974	2.08211
NM_006472	TXNIP	thioredoxin interacting protein	chr1	3.95	0.612769
NM_013438	UBQLN1	ubiquilin 1	chr9	0.660522	0.137587
NM_053067	UBQLN1	ubiquilin 1	chr9	0.658486	0.134565
NR_031764	UGT3A2	UDP glycosyltransferase 3 family, polypeptide A2	chr5	-2.25418	1.71191
NM_024518	ULBP3	UL16 binding protein 3	chr6	-2.44448	2.9921
NR_003190	USP32P1	TL132 pseudogene	chr17	-4.66797	1.36206
NM_003380	VIM	vimentin	chr10	3.52753	0.466986
NM_020633	VN1R1	vomeronasal 1 receptor 1	chr19	-5.28403	1.39995
NM_001077621	VPS37D	vacuolar protein sorting 37 homolog D (S. cerevisiae)	chr7	-3.41338	3.13884
NM_025145	WDR96	chromosome 10 open reading frame 79	chr10	-3.6232	3.27294
NM_016087	WNT16	wingless-type MMTV integration site family, member 16	chr7	-4.77633	0.440155
NM_001168278	WWTR1	WW domain containing transcription regulator 1	chr3	-3.96391	2.20012
NM_003404	YWHAB	tyrosine 3-monooxygenase/tryptophan 5-monooxygenase activation protein, beta polypeptide	chr20	2.13241	0.741841
NM_139323	YWHAB	tyrosine 3-monooxygenase/tryptophan 5-monooxygenase activation protein, beta polypeptide	chr20	2.13241	0.741841
NM_033390	ZC3H12C	zinc finger CCCH-type containing 12C	chr11	-4.25885	2.45704
NM_004926	ZFP36L1	zinc finger protein 36, C3H type-like 1	chr14	2.16951	0.898177
NM_001244701	ZFP36L1	zinc finger protein 36, C3H type-like 1	chr14	2.16835	0.897177
NM_006887	ZFP36L2	zinc finger protein 36, C3H type-like 2	chr2	1.9651	1.11536
NM_152283	ZFP62	zinc finger protein 62 homolog (mouse)	chr5	-2.27541	1.65077
NM_001172638	ZFP62	zinc finger protein 62 homolog (mouse)	chr5	-2.29549	1.68181
NM_001145640	ZFR2	zinc finger RNA binding protein 2	chr19	-5.39604	0.344843
NR_027149	ZFR2	zinc finger RNA binding protein 2	chr19	-5.02208	0.930933
NM_173531	ZNF100	zinc finger protein 100	chr19	-2.90028	1.63667
NM_001032374	ZNF226	zinc finger protein 226	chr19	-4.23506	1.95069
NM_001146220	ZNF226	zinc finger protein 226	chr19	-4.23506	1.95069
NM_015919	ZNF226	zinc finger protein 226	chr19	-4.34528	2.00683
NM_001243242	ZNF323	zinc finger protein 323	chr6	-2.90033	3.60967
NM_001243244	ZNF323	zinc finger protein 323	chr6	-2.90033	3.60967
NM_199441	ZNF334	zinc finger protein 334	chr20	-2.45912	2.68808
NM_001076781	ZNF391	zinc finger protein 391	chr6	-4.59321	0.204825
NM_001164309	ZNF415	zinc finger protein 415	chr19	-4.19723	2.30355
NM_001136038	ZNF415	zinc finger protein 415	chr19	-4.20149	2.29503
NM_006635	ZNF460	zinc finger protein 460	chr19	-3.85679	2.38293
NM_001101419	ZNF541	zinc finger protein 541	chr19	-3.56883	2.27288
NM_001042415	ZNF596	zinc finger protein 596	chr8	-4.2776	1.66112
NM_173539	ZNF596	zinc finger protein 596	chr8	-4.51254	1.52194
NM_201269	ZNF644	zinc finger protein 644	chr1	-1.70865	1.78956
NM_182609	ZNF677	zinc finger protein 677	chr19	-4.58506	2.29852
NM_001033723	ZNF704	zinc finger protein 704	chr8	-2.95017	3.84107
NM_001005851	ZNF780B	zinc finger protein 780B	chr19	-1.52132	1.79334
NM_152605	ZNF781	zinc finger protein 781	chr19	-2.93944	2.76082
NM_207341	ZP1	zona pellucida glycoprotein 1 (sperm receptor)	chr11	-4.44673	1.7687
NM_001004339	ZYG11A	zyg-11 homolog A (C. elegans)	chr1	-1.8051	2.05232
*AG value: Average gene expression *AD value: Average difference of gene expression
