# Supplementary material for: IL-10 Dysregulation in Acute Mountain Sickness Revealed by Transcriptome Analysis
Source: Front Immunol. 2017 May 30;8:628. doi: 10.3389/fimmu.2017.00628 (PMC5447681; doi:10.3389/fimmu.2017.00628)
Supplement: Supplementary file 5 [file Data_Sheet_5.xlsx]

## Sheet: sheet
Supplementary table 5. Top five functionally annotated clusters for AMS groups.
ID	Cluster	Genes in cluster*	Enrichment score	# of genes	Functions
1	Sprouting angiogenesis	FERMT2,OBSL1,LCP1,S100A9,TLN1,ACTG1,CFL1,RICTOR,TMSB10,DIAPH3, RAC2,MYH9,TMSB4X,BCL2,FLNA,CNN2,PFN1,PARVA,PLCE1,INA,NEK2,ANLN, TEKT3,BFSP2,SHANK1,MYL6,SPTA1,ADD1,ESPN,TMOD1,EPB49,WASF2,ANK1, TCHH,MAST1,GABARAP	3.83	36	actin filament-based process,actin cytoskeleton organization,cytoskeleton organization
2	Immune response	IL4,CD164,CD74,RPS19,THEMIS,IL10,KIRREL3,ITGA4,MYH9,IL7,RPL22, IL7R,BCL11B,BCL2,GIMAP5,TNFSF11,RAG1,IL2,IL6,LCP1,PF4,CXCR2,CD3G, IGBP1P1,ULBP3,MYO1F,GP1BB,ILDR2,KLF1,SPTA1,ALAS2,ADD1,AHSP,TCF3, BPGM,CSF2,EPB42,SLC25A38,PRDX2,SNCA,PI4K2A	3.44	41	hemopoiesis,hemopoietic or lymphoid organ development,immune system development, cell activation,leukocyte activation,leukocyte differentiation,homeostasis of number of cells, lymphocyte differentiation,lymphocyte activation,T cell differentiation,T cell activation, myeloid cell differentiation,B cell activation
3	Inflammatory response	FCN2,IL6,FOS,CD97,IL23R,IL10,RTN4RL1,INA,PRDX5,TNC,LYZ,IL17B, PLAT,AJUBA,GP1BB,MAP3K1,S100A9,PF4,CXCR2,ITGB2,ALOX15,ERBB3, BCL2,KL,CCR7,CCL5,IL32,NCF1,FAIM3,CD74,HLA-C,CSF3R,STAB2,ESR2, TAPBP,TPSB2,IL4,MYO1F,RNASE3,HLA-B,NCF1C,GPX1,THBS1,F13A1,IL17F, TACR1,VSIG4,RXRA,KRT1,PTGER3,CCL8,ACHE,P2RY1,IL13,PRDX2,SCUBE1, LY6G6D,LY6G6F,HIST1H2BK,SNCA,HIST1H2BE	3.27	61	response to wounding,defense response,inflammatory response
4	Apoptosis	IL6,FAIM3,MCL1,CD74,CFL1,IL10,TP63,BIRC3,PRDX5,IL7,ESR2,CDK1,TPT1, BCL11B,IL4,PF4,ERBB3,BCL2,GIMAP5,RAG1,IL2,YWHAB,TP53INP1,CD3G,TXNIP, ITM2B,MAP3K1,TNFRSF19,ALDH1A3,RPS3,RPS3A,RPS6,CAT,GPX1,THBS1,UBC, PCSK6,CSDA,UBB,CSF2,UBA52,SNCA,HBXIP,STRADB,PDE3A,BCL2L1,BAG1, FURIN,PRDX2,GSPT1,RXRA,CUL4A,DUSP1,RYR2,CD70	2.99	55	negative regulation of apoptosis,negative regulation of programmed cell death, negative regulation of cell death,anti-apoptosis,regulation of apoptosis, regulation of programmed cell death,regulation of cell death
5	Erythropoiesis	IL6,BCL2,GIMAP5,RPS19,ILDR2,IL7,IL7R,TNFSF11,MYH9,KLF1,ALAS2, ADD1,BPGM,PRDX2,EPB42,SLC25A38,AHSP,CAT,CSF2	2.32	19	homeostasis of number of cells,hemoglobin metabolic process,myeloid cell differentiation, erythrocyte differentiation,erythrocyte homeostasis
*The black and red lables represent downregulation and upregulation, respectively
Top five functionally annotated clusters for non-AMS groups.
ID	Cluster	Genes in cluster*	Enrichment score	# of genes	Functions
1	Antigen processing and presentation	HLA-H,HLA-E,HLA-A,HLA-C,ERAP2,B2M,HLA-B,CD74,HLA-G,CD1B	3.62	10	antigen processing and presentation of peptide antigen via MHC class I, antigen processing and presentation of peptide antigen,antigen processing and presentation
2	Cell migration	BMP7,ACTG1,NRP2,CATSPER3,UBC,CD44,VIM,DNAH7,RPS27A, APOA1,TGFB1,PPAP2B,S100A9,ITGB2,BDNF,ETV4,CORO1A,BTG1, NRXN1,FPR1,ACTB,SELPLG,TPM1,GPX1,MSN,ESR2,NRP1,UBB, UBA52,MIXL1,TBX1,NRXN3,VEGFC,PRKG1,WASF2,KRT2,TNS1	3.04	37	cell motion,localization of cell,cell motility,cell migration
3	Sprouting angiogenesis	LCP1,S100A9,ACTG1,RICTOR,CORO1A,RAC2,DIAPH3,TMSB4X, CNN2,PFN1,SHROOM4,TPM1,EPB41,ESPN,TMOD1,FLNA,PLEK2, MYO7A,FMNL1,CDC42BPA,PRKG1,WASF2,ANK1,RANBP10,SPTBN4	3.27	25	actin filament-based process,actin cytoskeleton organization
4	Erythropoiesis	INHBA,TGFB1,RPS19,BMP4,CORO1A,IL7,TSHR,CD74,CD3E,KLF1, TAL1,ALAS2,BPGM,TRIM10,PRDX2,EPB42,KLHL10,IL17C,TBX1,POLL, AHSP	2.53	21	homeostasis of number of cells,erythrocyte differentiation,erythrocyte homeostasis,myeloid cell differentiation,immune system development,hemopoietic or lymphoid organ development,hemopoiesis
5	Iron homeostasis	EPB42SCARA5,HPX,SLC30A7,GIF,CORO1A,GJA4,ATP2B2,CATSPER3, FTH1,ALAS2,TFR2,FTL,SLC25A37,MCOLN1,TRPC6	1.84	16	iron ion homeostasis,cellular iron ion homeostasis,iron ion transport, transition metal ion transport
*The black and red lables represent downregulation and upregulation, respectively
