# Supplementary material for: IL-10 Dysregulation in Acute Mountain Sickness Revealed by Transcriptome Analysis
Source: Front Immunol. 2017 May 30;8:628. doi: 10.3389/fimmu.2017.00628 (PMC5447681; doi:10.3389/fimmu.2017.00628)
Supplement: Supplementary file 6 [file Data_Sheet_6.xlsx]

## Sheet: sheet1
Supplementary table 6. Genes with differential connectivity between non-AMS and AMS groups.
Accession	Gene.symbol	Description	Function.cluster	p-value	FDR
NM_001752	CAT	catalase	Response to oxidative stress	3.13e-198	1.252e-197
NM_007332	TRPA1	transient receptor potential cation channel, subfamily A, member 1	Response to oxidative stress	1.905e-181	6.58e-181
NM_134268	CYGB	cytoglobin	Response to oxidative stress	2.771e-235	1.452e-234
NM_000572	IL10	interleukin 10	Immune response,Inflammatory response,Leukocyte activation	0	0
NM_018425	PI4K2A	phosphatidylinositol 4-kinase type 2 alpha	Immune response,Leukocyte activation	8.941e-301	6.795e-300
NM_002473	MYH9	myosin, heavy chain 9, non-muscle	Immune response,Leukocyte activation,Sprouting angiogenesis	6.497e-248	3.798e-247
NR_002937	IGBP1P1	chromosome 14 open reading frame 19; immunoglobulin (CD79A) binding protein 1	Immune response,Leukocyte activation	0	0
NM_001136139	TCF3	transcription factor 3 (E2A immunoglobulin enhancer binding factors E12/E47)	Immune response,Leukocyte activation	4.954e-133	1.537e-132
NM_012335	MYO1F	myosin IF	Immune response,Inflammatory response,Leukocyte activation	2.279e-227	9.898e-227
NM_000758	CSF2	colony stimulating factor 2 (granulocyte-macrophage)	Immune response,Leukocyte activation	3.908e-230	1.916e-229
NM_005623	CCL8	chemokine (C-C motif) ligand 8	Inflammatory response	0	0
NM_004108	FCN2	ficolin (collagen/fibrinogen domain containing lectin) 2 (hucolin)	Inflammatory response	6.271e-284	4.333e-283
NM_002965	S100A9	S100 calcium binding protein A9	Inflammatory response,Sprouting angiogenesis	0	0
NM_001127491	ITGB2	integrin, beta 2 (complement component 3 receptor 3 and 4 subunit)	Inflammatory response	3.459e-256	2.286e-255
NM_003246	THBS1	thrombospondin 1	Inflammatory response	1.003e-154	3.314e-154
NM_144701	IL23R	interleukin 23 receptor	Inflammatory response	4.941e-324	4.447e-323
NM_001140	ALOX15	arachidonate 15-lipoxygenase	Inflammatory response	6.976e-220	2.945e-219
NM_052872	IL17F	interleukin 17F	Inflammatory response	5.637e-116	1.587e-115
NM_001058	TACR1	tachykinin receptor 1	Inflammatory response	4.391e-241	2.472e-240
NM_002957	RXRA	retinoid X receptor, alpha	Inflammatory response	4.347e-183	1.573e-182
NM_000239	LYZ	lysozyme (renal amyloidosis)	Inflammatory response	0	0
NM_001784	CD97	CD97 molecule	Inflammatory response	0	0
NM_001838	CCR7	chemokine (C-C motif) receptor 7	Inflammatory response	6.618e-228	3.143e-227
NM_198719	PTGER3	prostaglandin E receptor 3 (subtype EP3)	Inflammatory response	2.188e-83	5.04e-83
NM_001142473	FAIM3	Fas apoptotic inhibitory molecule 3	Inflammatory response	0	0
NM_002117	HLA-C	major histocompatibility complex, class I, C; major histocompatibility complex, class I, B	Inflammatory response	2.095e-128	6.243e-128
NM_001003693	LY6G6F	lymphocyte antigen 6 complex, locus G6F; lymphocyte antigen 6 complex, locus G6D	Inflammatory response	3.617e-153	1.17e-152
NM_000760	CSF3R	colony stimulating factor 3 receptor (granulocyte)	Inflammatory response	4.941e-324	4.447e-323
NM_002619	PF4	platelet factor 4	Leukocyte activation	0	0
NM_006289	TLN1	talin 1	Sprouting angiogenesis	0	0
NM_001614	ACTG1	actin, gamma 1	Sprouting angiogenesis	5.043e-182	1.783e-181
NM_031475	ESPN	espin	Sprouting angiogenesis	1.521e-186	5.64e-186
NM_021103	TMSB10	thymosin beta 10	Sprouting angiogenesis	5.235e-129	1.591e-128
NM_021109	TMSB4X	thymosin-like 2 (pseudogene); thymosin-like 1 (pseudogene); thymosin beta 4, X-linked	Sprouting angiogenesis	1.834e-164	6.194e-164
NM_001456	FLNA	filamin A, alpha (actin binding protein 280)	Sprouting angiogenesis	8.928e-197	3.48e-196
NM_005022	PFN1	profilin 1	Sprouting angiogenesis	3.848e-192	1.462e-191
NM_006990	WASF2	WAS protein family, member 2	Sprouting angiogenesis	1.623e-237	8.811e-237
NM_032727	INA	internexin neuronal intermediate filament protein, alpha	Sprouting angiogenesis	3.438e-70	6.968e-70
NM_002497	NEK2	NIMA (never in mitosis gene a)-related kinase 2	Sprouting angiogenesis	2.767e-322	2.337e-321
NM_007113	TCHH	trichohyalin	Sprouting angiogenesis	1.201e-73	2.647e-73
NM_018685	ANLN	anillin, actin binding protein	Sprouting angiogenesis	6.218e-118	1.783e-117
NM_016148	SHANK1	SH3 and multiple ankyrin repeat domains 1	Sprouting angiogenesis	4.176e-204	1.716e-203
NM_007278	GABARAP	GABA(A) receptor-associated protein	Sprouting angiogenesis	0	0
